# Supplementary material for: Impact of PNPLA3 and IFNL3 polymorphisms on hepatic steatosis in Asian patients with chronic hepatitis C
Source: PLoS One. 2017 Aug 10;12(8):e0182204. doi: 10.1371/journal.pone.0182204 (PMC5552214; doi:10.1371/journal.pone.0182204)
Supplement: S1 Dataset — (XLSX) [file pone.0182204.s001.xlsx]

## Sheet: Sheet1
age	sex	DM	PNPLA3	platelet	AST	ALT	bilirubin	ALK-P	r-GT	Albumin	Excess alcohol consumption	height	weight	genotype	rs12979860	rs8099917	WBC	HB	viral load	per	int	por	fibrosis	Steatosis	Steatohepatitis
48.2081	M	0	CG	15.1	264	205	0.8				0	172	62.5	1b	CC	TT	3.5	12.7		3	1	3	1	0.01	0
38.9377	M	0	CG	18.9	64	84	0.4				1	182	70	1b	CC	TT	7.8	13.1	242882	3	0	3	1	0.01	0
56.5886	M	0	CG	19	97	98	0.8				1	167	60	2a2c	CC	TT	9.3	14.7	94401	3	1	4	3	0.01	0
52.5886	M	1	GG	21.7	91	168	1.8				1	172	82	1b	CC	TT	7.3	15.4	2.87988e+06	0	3	4	1	0.05	0
48.4682	M	0	CC	13.9	135	212	1.1	54	87		1	175	78	1b	CC	TT	5	16.3	866743	3	3	3	3	0.02	0
48.5585	M	0	GG	13.5	139	207	0.9				1	173	75	1b	CC	TT	6.5	14.1	610836	3	3	4	4	0.02	0
37.8453	F	0	GG	22.3	165	156	0.7				1	166	58	1b	CC	TT	5.7	12.8	42087	3	3	4	3	0.02	0
29.2813	M	0	CG	30	165	131	0.8				1	175	84	2a	CC	TT	10.3	16.5	21718	1	1	3	1	0.02	0
36.7337	M	0	CC	17.5	115	138	1.8				1	172	66	6a	CC	TT	5.5	14.4		3	1	3	2	0.05	0
54.0589	M	0	CG	12.9	80	148	0.7				1	168	68	1	CT	TG	6.7	16.6		1	3	3	1	0.02	0
49.0924	M	0	CG	22	73	88	0.8				1	158	63		CC	TT	10	16.2		3	3	4	2	0.02	0
49.3689	M	0	CG	17.9	272	251	2.1	64	374	4.2	1	163	69	6a/6b	CC	TT	2.8	15.2	203127	3	3	3	1	0.15	1
46.4805	F	0	CC	27.4	299	411	0.5	179		2.6	1	150	58	1b	CC	TT	6.6	12.2	122928	3	4	3	1	0.02	0
62.0287	F	0	CG	19.6	88	158	1				1	154	62	2a2c	CC	TT	5.4	15.1	302	1	3	3	1	0.02	0
47.2252	M	0	CG	20.4	55	82	0.7				1	176	65	2a2c	CC	TT	4.3	14.2	9621	1	1	3	1	0.02	0
40.9555	M	0	CG	26.4	207	200	1.7				1	173	69	1b	CC	TT	3.3	12.2	4370570	3	3	3	3	0.02	0
54.7433	M	1	CG	12.7	334	246	0.7				1	174	65		CC	TT	7.1	14.2		4	3	3	4	0.2	0
51.729	M	0	CC	10.8	131	151	0.5				1	161	65	1b	CC	TT	4.7	13.5	48628	3	1	3	3	0.05	0
45.7878	M	1	CG	9.9	144	145	1	88		3.1	1	170	76	2a/2c	CT	TG	4.8	13.8	7730	3	1	3	2	0.05	0
29.3908	M	0	CG	28	46	55	0.8				1	162	65	1a	CC	TT	8.3	13.5	13087	1	3	3	2	0.02	0
66.8857	M	0	CG	17.8	73	131	1.8			4.5	1	173	72	1b	CC	TT	5.4	15.1	34985	1	1	3	4	0.02	0
69.5469	M	0	CG	6.2	101	91	1.3			3.3	1	163	59	1b	CT	TG	3.6	15.2	902	3	1	3	4	0.1	0
62.2806	M	0	CG	17.9	87	140	0.4	49	29	3.5	1	164	70	1b	CC	TT	4.3	14.2	1680392	1	1	3	2	0.02	0
32.1533	F	0	CG	23.4	101	154	0.9				1	148	66	6a	CC	TT	8.2	14.4	263422	3	1	4	2	0.15	0
24.3504	M	0	CG	24.4	55	75	0.9			4.1	1	170	58	1b	CC	TT	7.4	15.5	145735	1	3	3	1	0.02	0
54.8528	M	1	CC	23.9	78	115	0.5	67	138	3.7	1	165	62	2a/2c	CT	TT	8	12.8	37871	3	1	4	2	0.02	0
71.3101	M	0	CG	11.2	76	161	0.8	139	116	4.5	1	172	63	2a2c	CC	TT	7.2	15.3	3993	1	1	4	4	0.02	0
45.0815	M	0	CC	13.4	84	117	1.1	75	39		1	162	55	1b	CC	TT	5.8	16		3	1	4	1	0.02	0
66.245	M	0	CC	12.8	53	87	1.2	55		4	1	163	66	1b	CC	TT	5.2	15.5	622	3	3	4	3	0.02	0
63.9261	M	0	CG	9.2	179	177	2.2	69	27	3.8	1	168	63	2	CC	TT	4.5	13.5	11279	1	1	3	4	0.02	0
45.2621	M	0	CG	15.6	97	203	1.5				1	186	68	2a2c	CT	TG	4	15.8	615	3	3	4	3	0.05	0
35.6277	M	0	CC	18.8	126	227	1.5		83		1	170	83	6a	CC	TT	6.1	16.6	48114	3	2	4	2	0.02	0
58.2396	M	0	CC	13	29	35	0.6	61		4.3	1	176	80	2a2c	CT	TG	9.2	16.5	3705596	3	1	4	4	0.03	0
49.3854	M	0	CC	12.7	37	55	0.6				1	165	65	2a2c	CC	TT	5.4	15.9	6245	1	3	4	3	0.03	0
47.7509	M	0	GG	12	69	110	0.8				1	174	76	1b	CC	TT	7.3	14.4	2374	3	1	3	3	0.05	0
48.2272	M	0	CG	9.1	173	273	1.1	121	47		1	162	59	2a/2c	CC	TT	7.9	17.7	615	4	4	3	3	0.1	0
50.6612	F	0	CG	18	204	317	1.1				1	158	61	2a2c+4e	CC	TT	5.6	14.3	2592	4	3	4	2	0.3	1
38.7077	M	0	CG	18.2	129	180	0.9				1	162	63	2a2c	CT	TG	5.8	15.5	2068	1	1	3	4	0.02	0
47.5647	M	1	CG	31.7	133	260	1.2		191		0	168	72	1b	CC	TT	8.1	17.1	9738963	3	3	3	1	0.02	0
44.8159	M	0	CG	22.4	56	125	1.4				0	170	79	2a2c	CC	TT	6.5	15.5	6.97036e+06	1	1	3	2	0.1	0
34.0397	M	0	CC	19	142	252	0.6				0	175	68	1	CC	TT	5.5	13.9	2648994	1	1	3	2	0.02	0
39.885	M	0	CG	22.1		91	1.4				0	173	93	2b	CC	TT	10.7	14.6	1.92331e+06	0	1	1	0	0.03	0
46.2779	M	0	GG	16.6	100	150	1.4				0	165	70	2a2c	CC	TT	5.2	16.8	1404835	1	3	3	3	0.05	0
51.3073	M	0	GG	12.9		220	0.9				0	158	68	1b	CC	TT	6.5	15.9	1.20143e+06	3	3	3	3	0.2	0
41.8344	M	0	CG	21.5	235	309	0.8				0	165	68	1b	CC	TT	6.1	15.4	833027	3	1	4	3	0.02	0
36.6352	M	0	CG	24.5	19	36	0.5				0	173	76	1b	CT	TT	7.8	16.1	681302	0	1	1	0	0.1	0
32.5503	M	0	CG	20.8	114	176	1.2	60	67		0	167	99	2	CC	TT	8.3	16	543619	3	3	3	3	0.1	0
46.2752	M	0	GG	27.5	35	61	1.2				0	174	70	2a2c	CC	TT	6.7	15.9	329755	1	1	4	0	0.03	0
51.7207	M	0	CC	18.3	60	80	0.9	71		3.8	0	160	63	1b	CC	TT	5.8	16.1	326301	3	3	3	3	0.02	0
50.4257	M	1	GG	12.3	103	172	1.6		192	4	0	163	61	2a2c	CC	TT	6.6	11.9	277932	3	3	3	4	0.05	0
53.3552	M	0	CC	15	37	38	0.8				0	173	70	1,2a2c	CC	TT	5.1	14.4	244140	1	1	3	1	0.02	0
57.024	M	0	CG	13.6	129	322	1.3				0	168	82	2a2c	CC	TT	6.8	15.2	181508	1	1	4	1	0.1	0
46.0753	M	0	GG	27.3	162	322	0.8			4.2	0	160	65	2	CC	TT	5.8	15.4	151731	1	3	3	1	0.02	0
34.371	M	0	CG	14			0.9				0	185	75	3a	CC	TT	5.9	15.5	149053	1	1	3	3	0.1	0
53.2621	M	0	CG	22.4	128	208	0.7				0	154	55	1	CC	TT	8.8	16.4	117523	1	1	4	1	0.15	0
48.7556	M	1	GG	8.9	348	423	1.2				0	165	85	1b	CC	TT	6.4	14.6	62208	3	3	4	4	0.15	0
41.3196	M	0	CG	14.2	99	168	0.6				0	170	60	2a2c	CC	TT	6.7	15.7	60352	3	1	3	3	0.1	0
52.052	M	0	CG	16.3	131	286	0.5	118			0	170	70	2a2c	CC	TT	5.5	15.3	54798	3	3	4	4	0.05	0
53.0349	M	0	CG	21.7	82	110	1				0	168	78	1b	CT	TG	7.9	16.2	40478	1	1	3	3	0.2	0
40.4298	M	0	CC	20.4	109	219	1.3				0	168	80	2a2c	CC	TT	4	17.4	32678	1	1	4	2	0.1	0
48.0575	M	0	CG	11.7	65	69	0.7				0	165	60	3	CC	TT	5	14.2	24389	3	3	3	4	0.02	0
47.1923	M	0	GG	7.3	72	114	1.2	73		4.6	0	175	71	1b	CC	TT	3	14.3	24040	3	3	4	1	0.01	0
53.64	M	0	CC	17.9	195	311	0.5			4.1	0	151	56	2a2c	CC	TT	5.2	13.5	18074	1	1	3	0	0.02	0
48.7611	F	0	CC	17.9	66	90	0.7				0	155	71	2a2c	CC	TT	7.7	13	16975	3	3	4	2	0.02	0
35.4908	M	0	GG	13.9	60	117	1				0	167	72	1b	CC	TT	5.9	16.7	15369	3	1	4	0	0.02	0
46.6338	M	0	CC	19.7	49	103	0.9			4.5	0	170	90.5	1b	CC	TT	5.4	16.4	14470	1	1	4	1	0.1	0
52.0794	M	0	CC	13.1	26	22	0.9	52	12		0	160	65	2b	CC	TT	5.4	15.9	14197	0	1	1	0	0.02	0
46.7379	M	0	CG	12.2	51	86	1.2				0	168	60	3a	CC	TT	8	15.8	11306	3	1	3	1	0.1	0
60.6461	M	0	CG	14.6	69	110	0.7			3.8	0	170	75	1b	CC	TT	5.2	14.9	9023	1	3	4	1	0.02	0
50.8172	M	1	GG	19.8	49	95	0.5		40	4.9	0	168	61	2b	CT	TG	5.5	16.6	8316	3	1	4	1	0.05	0
68.3833	M	0	CC	18.5	105	150	1.7				0	168	75	2	CT	TG	7.1	17.4	5473	1	3	4	2	0.15	0
38.2286	M	0	CC	20.5	40	77	0.8				0	176	72	2a2c	CC	TT	6.1	16	4358.08	1	1	4	0	0.02	0
38.2971	M	0	CG	18.7	164	279	0.6	133	93		0	180	85	2a2c	CC	TT	6.5	17.1	1631	4	3	4	3	0.02	0
45.9028	M	0	CG	25.7	143	194	0.8		78		0	172	70	2b	CC	TT	7.2	15.9	1048	3	3	4	3	0.02	0
70.6639	M	0	CG	11.8	170	141	1	81			0	182	56	2a2c	CC	TT	10.5	13.8	932	3	3	4	1	0.1	0
38.0671	M	0	CC	18.4	164	95	1.1				0	160	65	2a2c	CT	TG	6.1	14.5	615	1	3	4	1	0.03	0
53.2649	M	0	CG	11.4	57	140	1.2		47		0	168	70	1b	CC	TT	9.3	17.1	381	1	3	3	1	0.02	0
48.2327	M	0	CG	25.7	68	126	1.2	59		4.4	0	161	73	2a2c	CC	TT	9.1	14.9		1	1	3	1	0.15	0
39.2225	M	0	CC	17.3	79	137	1.7				0	159	52	3a	CC	TT	5	15.8		1	3	3	1	0.1	0
63.833	M	0	GG	13.7	57	101	0.7			4	0	162	55	2a2c	CC	TT	5.3	15.2		3	3	4	1	0.05	0
38.7159	M	0	CC	18.3	460	598	0.7		168		0	165	56	2b	CC	TT	5.8	16.1		3	3	4	1	0.02	0
54.13	M	0	CC	18.2	115	224	0.5				0	160	58	2	CC	TT	3.6	13.3		3	3	3	1	0.05	0
58.0972	M	0	CC	16.5	85	148	2.3	69		4.3	0	166	63	2a2c	CC	TT	6.4	16.4		1	1	3	1	0.05	0
45.8097	M	0	CG	18.8	123	278	1.2				0	160	65	2a/2c	CC	TT	5.2	19.1		3	3	4	2	0.02	0
62.4367	M	0	CC	16	110	144					0	164	70	1b	CC	TT	5.3	12.5		3	3	3	2	0.05	0
35.9097	M	0	CC	25.8	65	91	0.8				0	174	71	1b	CC	TT	7.4	16.4		1	4	3	1	0.02	0
54.4914	M	0	CC	24.4	79	143	0.8				0	155	77	1b	CC	TT	7.4	16		1	3	3	0	0.15	0
63.8795	M	0	GG	20.4	203	288	1.3	90		4.5	0	178	77	2a2c	CC	TT	5.8	15.2		3	4	3	2	0.15	0
43.9288	M	0	GG	20.6	90	174	0.6				0	170	80	2a2c	CC	TT	8.6	17.4		3	3	4	1	0.6	0
38.9925	M	0	CG	15.4	131	161	1.6				0	171	80	2	CC	TT	6	16.6		4	4	4	2	0.02	0
62.3326	M	0	CC	13.2	164	197	2.3				0	160		2a2c	CC	TT	5.9	14.6		4	3	3	4	0.02	0
54.5708	M	0	CG	8.4	92	99	1.7				0	163	70	1b	CC	TT	5	16.6	4454656	4	1	4	4	0.02	0
64.7584	M	0	CG	12.9	103	178	1				0	170	61	1b	CC	TT	7	13.6	1.61848e+06	1	1	3	4	0.02	0
46.6119	M	0	CG	15.1	104	171	0.9	63			0	174	59	2a	CC	TT	5.2	15.1	512249	1	1	3	1	0.02	0
54.5982	M	0	CG	17.7	36	44	1.5				0	167	75	1+2	CC	TT	6.1	15.4	241659	1	1	3	4	0.02	0
69.1882	M	0	CG	17.7	94	115	0.5	96			0	160	59	1b	CC	TT	6.1	13	226973	3	1	4	4	0.02	0
74.3463	M	0	CC	11.9	110	113	0.4				0	170	67	1b	CC	TT	6.9	15.8	205795	1	3	3	1	0.02	0
55.3429	M	1	CG	13.7	50	110	1.2			3.9	0	184.5	70	2a2c	CC	TT	5	12.9	167846	1	1	3	1	0.01	0
50.3984	M	0	CC	9.2	96	92	1.6				0	165	74	1b	CC	TT	4.3	14.2	161597	3	1	3	4	0.02	0
46.1273	M	1	CC	11	137	199	1.5				0	169	62	1b	CT	TG	5	15.2	126944	3	3	3	4	0.05	0
25.8864	M	0	CC	23.2	120	298	0.7				0	189	77	2b	CC	TT	0	15.5	124000	3	3	3	3	0.02	0
51.3703	M	0	CC	6.7	49	81	0.4				0	170.8	74	1b	CC	TT	5.1	14.9	119226	1	1	3	1	0.02	0
58.7379	M	0	CG	15.6	79	101	1.2				0	160	60	1b	CT	TG	5.8	15.1	118648	3	1	3	3	0.02	0
52.7803	M	0	CC	14.4	112	258	1				0	160	63	1b	CC	TT	9.2	17.1	106000	4	4	6	4	0.02	0
44.9884	M	0	CG	15	189	290	1.1	136	83	4.4	0	168	75	1b	CC	TT	9.6	15.1	88318	3	4	3	3	0.1	0
49.7741	M	0	CC	18.5	121	188	0.6		22		0	170	58.5	2a2c	CC	TT	5.2	13.7	79332	1	3	3	2	0.02	0
42.3025	M	0	CG	27.3	91	191	1.4				0	170	81	2a2c	CC	TT	6.8	15.8	77017	1	3	4	1	0.2	0
67.4415	M	0	CC	12.2	82	81	1.1				0	171	70	1b	CC	TT	7	15.3	56869	3	1	3	4	0.02	0
44.6352	M	0	CC	15.8	112	289	1.2				0	175	79	1b	CC	TT	5.9	13.6	56840	4	3	4	4	0.15	0
39.8549	M	0	CC	18.5	98	181	0.9				0	174	74	1	CC	TT	7.3	15.7	47427	3	4	1	4	0.1	0
69.8371	M	0	CG	11.6	96	107	0.8	74		4.4	0	165	56	1+2a2c	CC	TT	3.7	12.6	41710	3	3	3	4	0.1	0
63.8084	M	1	CC	11.5	131	213	1.6			4	0	160	57	2a2c	CT	TG	5	14	19123	3	3	3	4	0.02	0
65.1663	M	1	CG	29.8	81	100	0.5	92		4	0	160	58	1b	CC	TT	7.3	13.6	18295	1	3	3	1	0.1	0
60.052	M	0	CC	19.5	59	101	0.9				0	170	61	2a2c	CC	TT	5.7	16.3	17883	1	3	3	0	0.02	0
51.7673	F	0	CC	25.8	108	185	1.1	80			0	150	56	2a2c	CC	TT	4.8	14.3	10030	3	3	3	3	0.15	0
49.2485	M	0	CC	18.1	67	155	0.4				0	172	63	2	CC	TT	6.1	9.8	9834	1	1	1	2	0.01	0
47.0719	M	0	GG	7.7	214	318	1		116		0	174	60	6a/6c	CC	TT	6.4	14.6	8838	3	1	4	4	0.05	0
55.7728	M	0	CG	19.8	108	212	0.4	63		4	0	163	61	2b	CT	TG	7	15.7	6439	1	1	3	1	0.02	0
52.5394	M	0	CG	8.4	59	89	0.5	145	33	3.6	0	165	59	1b	CC	TT	5.9	13.9	5905	1	3	3	2	0.02	0
68.5311	M	0	CG	11.3	187	223	0.6				0	170	80	1b	CC	TT	4.8	15.7	1976	1	3	4	1	0.05	0
52.1643	M	0	CC	19.7	77	151	0.9				0	167	70.9		CC	TT	9.4	14.6	1833	1	1	4	1	0.02	0
53.6728	M	0	CC	22.5	100	137	1.1				0	170	69	2	CC	TT	4.5	15	1527	3	3	4	1	0.02	0
55.2252	M	0	CG	7.5	185	170	1.8				0	170	75	2b	CC	TT	4	15.2	714	3	1	4	4	0.02	1
41.6756	M	1	CG	13.9	182	274	0.9				0	164	54	2b	CC	TT	5.5	14.2	615	1	1	4	3	0.2	0
58.7159	M	0	GG	15.7	95	117	0.8			4.1	0	158	65	2a2c	CC	TT	5.3	13.8	615	3	1	3	4	0.02	0
54.9487	M	1	GG	33.9	78	247	0.5				0	170	75	2a2c	CC	TT	7.4	14.9	615	3	4	4	3	0.02	0
56.8241	M	1	CC	18.7	75	116	1.1	80	47	4.3	0	179	95	2	CC	TT	7.7	16.4	383	1	1	1	1	0.1	0
64.1752	M	0	CC	22.5	107	254	0.7			2.5	0	166	60	2a2c	CC	TT	9.5	14.8	110	3	3	3	1	0.02	0
54.3354	M	0	CC	22.2	69	45	0.4				0	163	66		CC	TT	6.3	13.2		0	1	3	1	0.01	0
34.3655	M	0	CG		83	220	0.7	65	30		0	165	69	1b	CC	TT	0	0		1	1	3	1	0.02	0
54.2533	M	0	CG	21.8	71	109	0.8				0	165	72		CC	TT	5.3	14.1		3	3	3	1	0.02	0
52.3778	M	0	CG	11.2	154	266	0.7		43		0	170	75	1b	CC	TT	6	14.3		4	1	3	4	0.03	0
61.9685	M	0	GG	11.7	129	169	1.9				0	173	76	2	CC	TT	6	16.8		3	3	3	4	0.05	0
63.8905	M	0	CG	12.2	55	130	1			4.1	0	175	78	2a2c	CC	TT	16.2	14.6		1	4	4	1	0.1	0
44.7666	M	0	CC	24	61	143	1	53	72	4.4	0	175	88	1b	CC	TT	7.6	14.7		3	3	4	2	0.1	0
36.9719	M	0	CG	22.3	84	216	1.1				0	183	90	2b	CC	TT	4.2	17.5		3	1	4	1	0.3	0
42.3847	M	0	CG	26.2	130	219	0.8				0	182	93	1b	CT	TG	7.8	14.7		1	3	3	1	0.4	0
32.8214	M	1	CC	17.3	68	90	0.9	73	37	4.4	0	176	86	1b	CC	TT	7.4	16.9	480923	3	1	3	1	0.03	0
66.2368	M	1	CC	11.9	228	322	0.9				0	168	68	2a2c	CC	TT	5.6	13.9	2020	3	3	3	3	0.15	0
43.989	M	0	CG	24.4	105	285	0.9	70		3.4	0	175	72		CC	TT	12.2	17.8	4831	3	3	3	1	0.02	0
65.5086	M	0	GG	7		63	1.2				0	161	55	1b	CC	TT	4	8.7	31721.3	4	4	4	4	0.02	0
49.5113	M	0	CG	11	63	83	3.3				0	168	72	2a2c	CC	TT	7.2	13.5	83992	3	1	3	4	0.02	0
63.3977	M	0	CC	8.7	103	135	1.5				0	177	84		CC	TT	5	16.5		3	1	4	4	0.02	0
57.7988	M	1	CG	16.5	66	110	0.6				0	165	79	1b	CC	TT	6.9	16.5	3432878	3	1	3	4	0.02	0
61.4812	M	1	CG	11.1	162	174	1.2	83	186	4.4	0	172	71	2b	CC	TT	6	13.5	3391075	1	1	3	4	0.1	0
54.7023	M	0	CC	20.9	57	111	0.5				0	164	78	2b	CC	TT	6.6	15.4	2819731	3	1	3	3	0.01	0
58.1437	F	0	CG	10.6	85	137	0.9			4.2	0	155	61	1b	CT	TG	5.1	13	2458817	3	3	3	1	0.2	0
51.9042	M	0	CC	17.4	63	95	0.6				0	164	84	2b	CC	TT	6.7	14.3	2126880	3	1	3	3	0.01	0
64.1506	M	0	GG	7.4	194	81	3.1			3.9	0	163	70		CC	TT	3.1	11.7	2018840	1	4	1	4	0.02	0
51.7536	M	1	CC	13.5	144	348	0.7				0	163	74	2a2c	CC	TT	5.4	16.5	756835	3	3	4	2	0.15	0
62.6119	F	0	CC	15.5	47	67	0.8				0	165	74	1b	CC	TT	7.9	14.6	609742	1	3	4	1	0.02	0
51.6578	F	0	CC	18.5	178	273	0.6				0	156	62	2a2c	CC	TT	4.5	12.9	398449	4	4	4	3	0.02	0
66.642	M	0	CC	12.3	104	180	1.2				0	182	82	2a2c	CT	TG	6.7	14.8	275853	1	1	3	3	0.1	0
42.935	M	0	CC	19.7	90	128	0.9				0	170		1b	CC	TT	7.5	15.2	118092	1	3	3	1	0.1	0
40.8131	M	0	CC	12.4	47	82	1.1				0	177	76	2a2c	CC	TT	6.5	16.1	61501	1	3	3	1	0.02	0
48.334	M	0	CC	29.2	55	143	1.1				0	165	72	2a2c	CC	TT	7.1	14.1	27452.9	0	3	3	0	0.1	0
50.0151	M	1	CC	12.4	53	95	1.3				0	162	75	1b	CC	TT	6.3	15.3	21239	3	3	4	4	0.02	0
64.3532	M	0	CC	11.1	45	58	0.5	73	31	3.9	0	161	76	2a2c	CC	TT	5.3	13.5	5430	1	1	3	4	0.02	0
49.9192	M	0	CC	9.6	56	82	1.1			4.2	0	164	62	1b	CC	TT	4.5	15.1	3252	1	3	4	1	0.02	0
71.7947	M	0	CC	13.4	29	25	0.6	169	37	4.1	0	169	66	2a2c	CC	TT	5.5	12	3013	1	1	3	4	0.01	0
48.5832	F	0	CC	21.9	181		0.8		40		0	157	59	2	CC	TT	7.6	12.1	1295	1	3	4	2	0.02	0
57.3525	M	1	GG	15.7	52	132		123		3.8	0	174	65	6a	CC	TT	4.3	11.2		3	1	3	1	0.02	0
43.8357	M	0	CG	22.8	101	151	0.4				0	169	86	2a2c	CC	TT	7	13.5		1	3	3	1	0.02	0
61.1362	M	0	CG	33	39	62	0.9	74	66		0	163	66	1b	CT	TG	7.5	14.8	190581	3	1	4	2	0.01	0
46.5654	M	0	CG	15.5	95	138	0.8				0	167	71	2a2c+4e	CC	TT	5.5	14	63383	1	1	3	3	0.1	0
47.4798	M	0	CC	9.3	195	283	2.2				0	158	54	1a	CT	TT	5.4	14.2	937144	1	1	3	4	0.05	0
72.8268	M	0	GG	12.7	131	187	1.4				0	170	84	2a2c	CC	TT	5.3	15.4	86089	3	3	4	3	0.02	0
51.3977	M	0	CG	9.7		357	1.2				0	158	84	1b	CT	TG	5.4	15.4	580023	3	1	3	3	0.05	0
50.7433	M	0	CC	6.6	84	122	0.7	69		4.6	0	161	65		CC	TT	4.1	12.2	981	4	3	4	4	0.01	0
59.0007	M	0	CG	17.3	77	102	0.7				0	170	92	1	CC	TT	7.8	17.3	1532864	1	3	3	4	0.1	0
73.0815	M	0	GG	20.8	124	175	0.7				0	170	61	1	CC	TT	7.9	12.9	405607	3	3	3	4	0.02	0
46.0999	M	1	CG	23.1	61	107	1.2				0	167	65	1b	CC	TT	5.6	12.4	4862048	1	1	1	2	0.02	0
62.2806	M	0	CG	13.7	81	168	0.9				0	162	66	1b	CC	TT	5	14.6	1224030	3	3	4	4	0.15	0
68.3395	M	0	CC	14.6	86	85	1	59		4.9	0	162	73	2a2c	CC	TT	6.7	15.3	1762	1	3	3	1	0.05	0
64.1232	M	1	CG	19.6	173	210	0.9				0	167	80	1b	CC	TT	6.9	15.3		3	1	3	1	0.02	0
64.8515	M	0	CG	14.8	102	153	0.6	79	39	4.3	0	168	63	1a	CC	TT	5	14.9	903937	1	1	3	4	0.02	0
63.2279	M	0	CC	7.3	128	152	0.9	92	54		0	155	59	2b	CC	TT	5.6	14.4	8958	3	1	3	4	0.02	0
44.7392	M	0	CG	16.6	58	113	0.7				0	172	68	1	CC	TT	11.7	15.1	141693	1	1	3	3	0.1	0
37.922	M	0	CG	10.2	142	249	0.9				0	167	65	1a	CT	TG	4.9	16.6	117983	3	1	4	4	0.15	0
39.3593	M	1	CG	9	202	99	0.8		181		0	172	72	2b	CC	TT	5.4	15.5	615	3	3	3	4	0.02	0
45.3552	M	1	CC	16.1	48	80	1	83	29	4.4	0	164	73	1b	CC	TT	8.8	13.8	51631396	1	0	2	2	0.02	0
32.4928	M	0	CG	20.5	60	108	0.6		242		0	165	65	6a/6b	CC	TT	6.2	15.3	33675	3	3	3	1	0.02	0
67.655	M	0	CG	11.4	58	243	0.7	69	69	4.2	0	168	68	2a2c	CC	TT	3.8	15.3		3	3	3	1	0.05	0
64.5065	M	0	CG	16.5	38	41	0.7	41			0	174	65	1b	CC	TT	3.9	13.3	867092	1	1	3	1	0.02	0
52.0301	M	1	CC	17.8	67	129	0.7				0	165	60	2a2c	CC	TT	5.4	14.4	1.46694e+06	1	3	3	1	0.03	0
60.5421	M	0	CC	17.7	78	114	0.8			3.9	0	171	67	6a	CC	TT	7.2	16.4	6650916	3	1	3	4	0.02	0
61.64	M	0	CC	16.4	101	261	0.7	80	41	3.4	0	167	71	1b	CC	TT	7.2	16		3	1	3	4	0.02	0
62.5106	F	0	CC	14.1	151	126	1.1				0	160	63	1b	CC	TT	6.7	12.2	11088	1	3	3	1	0.02	0
59.0281	M	1	CG	30.4	72	134	0.4			4.1	0	175	70		CC	TT	8.7	15.5		1	3	4	1	0.02	0
54.1547	M	1	CG	13.3	56	59	1.3	52	34	4.2	0	153	64	1b	CC	TT	5.2	14.8	6352181	3	1	3	4	0.1	0
57.3443	M	0	GG	15.6	71	101	0.8	133	21	3	0	163	65	1b	CT	TG	4.1	14.7	13171	3	1	3	1	0.02	0
65.0979	M	0	GG	11.2	96	156	0.9				0	164	68	2a2c	CC	TT	7.3	15.9	12418	3	1	3	4	0.05	0
47.8357	M	1	CG	14	99	176	1.1			4.4	0	174	64	2b	CC	TT	4.5	14.5	1262	1	3	4	1	0.02	0
50.8474	M	1	CG	13	77	85	0.9	112	67	3.4	0	167	101	1b	CC	TT	6	14.7	247457	1	1	4	4	0.05	0
48.9144	M	1	CG	5.6	70	84	0.9	90	38	3.7	0	160	81	1b	CC	TT	8.6	11.9	536703	4	1	3	4	0.02	0
47.7399	M	0	GG	10.6	213	350	0.5	89	129	3.2	0	177	76	1b	CT	TG	5.8	16.7	474209	3	1	4	4	0.02	0
47.8686	F	0	CC	3.8	223	243	1.2				0	158	73	1b	CC	TT	3.1	13	53465	4	3	3	4	0.02	0
51.7618	F	0	CG	14	38	50	1.7			4.2	0	161	68	1	CC	TT	3.4	13.5		1	1	3	2	0.02	0
32.7146	M	0	GG		200	475	1.1	98	71	4	0	172	86	2a2c	CC	TT	0	0	23315716	3	3	3	0	0.03	0
52.3833	M	1	CC		97	149	0.8				0	173	75		CC	TT	0	0	13955101	3	3	4	4	0.02	0
57.4538	F	0	CG	17.4	89	178	0.3			4.4	0	160	70	2a2c	CC	TT	6.4	14.5	11335565	1	3	3	3	0.15	0
58.653	F	1	CG	19.5	163	291	0.8			4.2	0	160	61	1b	CC	TT	7.1	13.6	9955169	3	1	4	3	0.1	0
60.8679	M	0	CC		27	40					0	160	68	1b	CC	TT	0	0	7827374	3	1	4	1	0.05	0
60.2984	F	0	CG	12.3	97	100	1.6				0	160	78	1b	CC	TT	6.6	13.4	7.69231e+06	5	4	3	0	0.03	0
67.4771	M	0	CG	19.1	85	118	0.8				0	175	56	1b	CC	TT	5.9	16.4	7350729	3	1	3	1	0.05	0
42.0561	M	0	CG	25.9	36	54	1.2	103			0	169	60	1b	CC	TT	5.7	15.9	7271918	0	1	1	0	0.1	0
41.8179	M	0	CG	22.7	24	58	0.8				0	170	77	1b	CC	TT	10.5	16.2	6075264	3	0	4	2	0.15	0
55.9288	F	0	CG	15.9	109	167	0.6				0	158	64	2b	CC	TT	5.3	14.2	5950571	3	4	4	3	0.05	0
60.668	M	0	CC	26.7	38	60		77	45	5	0	158	69.3	1b	CC	TT	0.6	16.5	5767702	3	1	4	0	0.02	0
74.245	F	0	GG	7	57	65	1.4	73		3.6	0	161	84	1a	CC	TT	5.4	13.1	5432555	3	3	4	3	0.5	0
64.1944	F	0	CC	9.8	336	444	1.1	80		4.2	0	155	44.5	1b	CC	TT	0	0	4707920	3	3	3	4	0.02	0
30.5708	M	0	CG	18.9	30	57	1				0	171	83	1b	CC	TT	7.5	16.6	4.58101e+06	0	1	3	0	0.03	0
72.1615	M	0	CG	18.7	105	137	0.6				0	161	48	1	CC	TT	5	14.4	4472507	1	3	3	1	0.02	0
62.5791	F	1	CC	21.4	76	200	0.8				0	138	45	2a2c	CC	TT	6.1	13.9	4.45765e+06	4	3	3	3	0.1	0
56.1314	F	0	CG	13.5	63	79	0.9			4	0	162	61.2	1b	CC	TT	0	0	4436475	4	3	4	4	0.05	0
60.7666	F	0	CG	23.8	143	168	0.9				0	151	64	1b	CT	TG	11.8	13.3	4219248	1	3	3	2	0.02	0
54.7707	F	1	CC	24.1	45	87	1			4.4	0	160	57	1b	CC	TT	7	13.8	4193361	1	1	3	1	0.1	0
50.5708	F	0	GG	16.7	97	121	1.2		13	4.6	0	158	52	1b	CC	TT	4.6	13.5	3962424	3	3	4	2	0.1	0
56.2574	F	0	CC	11.3	49	45	1.3				0	156	54.5	1b	CT	TG	5.9	13.2	3115134	1	3	3	1	0.02	0
55.7837	M	0	CG	21.7	51	96	1.2			4.3	0	161	65	1b	CC	TT	5.6	17	2953947	1	1	3	1	0.02	0
52.1013	F	0	CC	10.9	112	86	1.4			4.1	0	161	94	1b	CC	TT	5.1	12.9	2903739	3	1	3	4	0.05	0
54.6448	F	0	CG		37	41	0.4	67			0	153	47	1b	CC	TT	0	13	2879149	1	1	3	0	0.03	0
61.3415	M	0	CG	18.7	99	162	1.2				0	166	80	1b	CC	TT	9.2	15.8	2.87877e+06	0	1	1	2	0.02	0
57.1116	M	0	CC	11	48	92	0.6				0	171	79	1b	CC	TT	4.3	15.5	2742200	1	1	3	1	0.1	0
65.1745	M	0	CC	30.1	91	166	0.7				0	161	63	1b	CC	TT	8.8	14.9	2707611	3	1	4	4	0.03	0
61.2375	M	1	CC	8.2	61	101	0.8			3.9	0	165	59	1b	CC	TT	6.3	14.7	2615460	1	1	4	4	0.02	0
56.0794	M	0	CC	18.2	30	55	0.7				0	173	105	1b	CC	TT	4.6	16.3	2415917	1	1	3	2	0.1	0
51.5154	F	1	CG	9.9	157	239	1.4			4	0	155	62	1b	CC	TT	4	13.1	2337885	3	3	4	4	0.02	0
61.5825	M	0	GG	14.2	58	104	1.4				0	162	75	1b	CC	TT	6	14.1	2.30274e+06	1	1	4	3	0.1	0
48.5969	F	0	CG	20.1	54	106	1.2				0	150	54	1b	CC	TT	5.8	12.8	2.29554e+06	1	1	4	0	0.03	0
55.3593	F	1	CG	11.5	100	142	0.8				0	152	60	1b	CC	TT	3.5	13.3	2142900	1	1	3	4	0.02	0
54.1164	F	0	CC	21.3	137	247	1.2				0	156	70	2a2c	CC	TT	5.1	14.4	2107324	3	4	4	2	0.05	0
66.809	M	0	GG	15.6	33	56	1.2				0	166	65	1b	CC	TT	5.7	17.2	2096097	1	1	3	0	0.05	0
61.5825	M	0	CC	23.8	34	57	0.9	62	19	4	0	174	91	2a	CC	TT	10.2	14.6	2080946	3	1	3	3	0.02	0
58.1054	M	0	CG	10.3	36	44	1				0	168	56	1b	CC	TT	4.2	14.9	2017679	1	3	3	4	0.02	0
52.3587	M	0	CG	15.2	137	318	0.8				0	170	73	1b	CC	TT	6.2	16.7	2016220	3	3	3	1	0.01	0
42.1739	M	1	CG	7.9	85	148	1.9				0	166	78	1b	CC	TT	5.6	15.2	1.99268e+06	3	3	3	4	0.02	0
62.653	F	0	GG	14.6	61	71	0.9				0	150	62	2a2c	CC	TT	5.3	12.8	1.98904e+06	4	3	3	4	0.1	0
59.7947	F	0	CC	10.7	78	98	0.5	119		3.3	0	150	65	1b	CC	TT	4.4	14.6	1972133	4	3	4	4	0.05	0
48.7283	F	1	CC	24.5	73	103	0.7				0	156	75	2a	CC	TT	5.4	13.5	1898933	3	1	3	3	0.1	0
59.7262	F	1	CG	13.1	78	110	1.2			4.1	0	160	70	1b	CC	TT	4.9	12.6	1816695	3	3	3	3	0.05	0
41.7385	F	0	CG		185	328	0.9				0	163	53	1b	CC	TT	0	0	1772230	3	3	4	3	0.02	0
53.4264	F	0	CG	18.1		38	0.5				0	160	60	1a,2	CT	TG	5.6	12.5	1.76218e+06	3	1	3	3	0.03	0
58.1903	F	0	CG	17.2	67	105	1.1				0	155	70	2a2c	CC	TT	4.3	14.7	1.74347e+06	1	1	4	1	0.02	0
57.9247	F	0	GG	18.9	121	157	1.6	85		4.4	0	159	52.5	1b	CC	TT	5.8	15.5	1738201	3	1	4	2	0.02	0
65.3388	M	0	GG	15.3	73	128	0.6				0	165	62	1b	CC	TT	7.7	13.9	1.7253e+06	1	1	3	0	0.05	0
65.2786	M	0	CG	17.9	211	105	0.9	68	31	3.7	0	163	56	1b	CC	TT	6.7	10.9	1722896	1	1	3	4	0.02	0
58.1684	F	1	CG	2.5	58	62	0.6				0	156	86	1b	CC	TT	10.1	15	1696491	3	1	3	2	0.02	0
70.3518	F	1	GG	15.6		105	1.3				0	155	61	2b	CT	TG	6.3	14.8	1.64884e+06	1	1	3	0	0.1	0
64.6215	F	0	CG	15.9	103	141	1			4.4	0	144	49	1b	CC	TT	4.5	14.5	1623697	1	1	3	1	0.1	0
43.6222	M	0	GG	22.3	68	156	0.6				0	162	76		CC	TT	6.3	16.9	1614100	1	3	3	1	0.7	0
67.9233	M	0	GG	15.5	62	84	1.2				0	158	63	1b	CC	TT	6.3	14.1	1583266	3	1	3	3	0.1	0
66.2971	F	0	CG	9.4	123	155	0.8				0	152	41	1	CC	TT	3.2	12.7	1.5749e+06	3	3	3	4	0.02	0
64	F	0	GG	22	124	112	1.4				0	153	58	1b	CC	TT	4.2	13.6	1539745	3	1	3	4	0.02	0
52.3395	M	0	GG	12.9	74	113	1.2				0	158	67	1b	CC	TT	10.8	14.3	1516800	3	3	3	3	0.4	0
57.755	F	0	CG	20.3	343	368	0.8	163		3.8	0	149	46	1b	CC	TT	6.2	13.6	1509370	3	4	3	3	0.02	0
59.4634	F	0	CC	10.6	61	75	1				0	160	93	1a,2	CC	TT	3.1	13.8	1.50931e+06	1	1	3	3	0.02	0
60.0082	M	1	CC		72	75	0.3			4.5	0	170	73	1b	CT	TG	0	0	1508278	1	1	4	1	0.05	0
51.0992	F	0	CG	13.7	113	110	0.9				0	150	51	1b	CC	TT	4.6	11.8	1480660	4	4	4	4	0.08	0
58.8966	M	0	CC	8.9		87	1.3				0	167	72	2a2c	CC	TT	6.4	16	1.46427e+06	1	1	3	4	0.02	0
58.1821	F	0	CC	14.4	51	58					0	161	63	1b	CC	TT	3.9	10.5	1406585	3	3	3	3	0.02	0
58.1027	M	0	CG	22	38	37	1				0	169	90	1b	CT	TG	9.7	14.8	1402030	3	3	3	1	0.02	0
53.2375	M	0	CG	15.2	76	197	1.2				0	166	70	2a2c	CC	TT	6.8	16.4	1.36246e+06	1	1	3	0	0.02	0
61.3279	F	0	CC	10.8	148	195	1.3				0	155	65	2a2c	CC	TT	5.2	13.9	1336752	3	3	3	4	0.02	0
60.1095	M	0	CG	15.7	59	79	0.7				0	172	72	2a2c	CC	TT	6.2	14.9	1.30557e+06	3	1	3	3	0.02	0
37.0294	M	0	CG	19.9	38	85	0.6				0	173	75	2a2c	CC	TT	9.8	17.5	1286310	3	3	3	2	0.05	0
46.1027	M	0	CG	16.7	88	200	0.8	61	40	4.3	0	165	59	2b	CT	TG	4.6	14.9	1261697	1	1	4	0	0.02	0
31.4333	F	0	CG	27.8	64	134	1.2				0	155	90	1b	CC	TT	6.4	13.2	1258654	1	1	3	3	0.02	0
58.7077	F	0	CC	16.1	20	23	0.8				0	159	55	2a2c	CC	TT	0	0	1.25457e+06	1	1	3	0	0.02	0
45.9247	F	0	CC	13.5	175	214	0.6				0	160	61	2b	CC	TT	5.3	15.7	1226341	1	1	4	3	0.02	0
69.963	M	0	CC	10.7	78	80	0.7				0	165	75		CC	TT	6.6	15.3	1205125	3	3	3	3	0.02	0
19.3484	M	0	CG	21.2	70	209	0.9				0	176	93	1b	CC	TT	6.6	17.3	1192469	1	1	1	1	0.02	0
65.0212	F	0	CG	12.1	118	115	1.1			2.1	0	151	52	1b	CC	TT	3.5	12.2	1181561	3	1	4	4	0.02	0
37.4894	M	0	CC	20.2	73	123	0.3				0	156	55	1b	CC	TT	8.6	14.7	1164686	3	1	4	1	0.01	0
55.8357	F	0	CG	22.5	36	58	1.1				0	171	89	1b	CC	TT	7.7	13.2	1147510	0	1	3	1	0.4	0
47.5975	M	0	CG	5	85	111	2.7			4.1	0	173	108.5	2a2c	CC	TT	6.2	15.7	1136899	3	1	3	2	0.02	0
36.8159	M	0	CG	19.7	40	81	0.6				0	178	77	1b	CC	TT	4	14.1	1115384	1	3	4	1	0.02	0
62.6502	F	0	CG	14.6	65	89	1.1				0	160	58	1b	CC	TT	4.8	10.4	1113721	4	1	3	4	0.01	0
47.2225	F	1	CG	12.6	211	399	1.1	107	111	3.7	0	158	60	1b	CC	TT	4.9	13.2	1101153	4	3	4	4	0.05	0
56.5229	F	0	CG	9.4	66	86	0.9	105	10	4.2	0	158	58.5	1b	CC	TT	4.2	12.5	1058622	3	3	4	2	0.1	0
70.1465	M	1	CG	10.9	39	51	0.5				0	161	65	1b	CC	TT	4.3	11.7	1058608	3	1	3	3	0.02	0
50.4641	F	0	CG	12.9	68	114					0	155	49	2a2c	CC	TT	4.7	12.4	1.0485e+06	3	3	4	0	0.1	0
64.9363	F	0	CC	12	67	81	1	108		4.2	0	156	66	1b	CC	TT	5.4	15	1043973	1	1	3	4	0.1	0
51.3566	F	0	CG	24.7		109	1.2				0	163	75	2a2c	CC	TT	12.8	15.2	1.02673e+06	0	1	1	0	0.4	0
69.9767	M	0	CC	14.3	81	108	0.8				0	168	78	1b	CC	TT	6.8	15.2	1008410	3	3	3	4	0.02	0
57.358	F	0	GG	13.8	233	205	1.2				0	156	54	1b	CC	TT	5.6	11.9	1002767	0	1	1	4	0.15	0
46.8775	F	0	GG	13.7	122	144	1.2				0	154.9	77.2	1b	CT	TT	3.1	13.2	991441	3	1	3	4	0.1	0
68.5969	M	1	CG	22.1	49	84	0.4	138	17	4.1	0	165	62.5	1b	CC	TT	6.7	12.6	990660	3	1	4	1	0.15	0
64.9008	F	0	CC	9	181	84	1			3.3	0	150	60	1b	CC	TT	4.5	12.6	965212	4	3	4	4	0.1	0
67.2471	M	1	CG	10.8	46	96	0.5	54		4	0	170	70	1b	CC	TT	6.5	13.5	948874	1	1	4	3	0.1	0
57.3552	F	0	CC	14.9	40	39	0.5				0	158	63	1b	CC	TT	5.7	13.6	946761	1	1	4	1	0.05	0
46.4723	F	1	CC	18.2	212	276	0.5				0	161	71	2a2c	CC	TT	64.9	14.1	933530	1	1	3	4	0.1	0
58.4586	F	0	CC	26.7	54	50	0.6			3.7	0	150	60	1b	CC	TT	9.8	14.6	931911	1	1	3	0	0.02	0
63.3922	F	0	CG	22.9	110	116	0.7				0	162	60	1b	CC	TT	5.4	14.4	931798	2	1	4	1	0.02	0
57.0185	M	0	CC	22.1	67	105	1				0	164	50	1b	CC	TT	5.7	14.7	927721	1	1	3	1	0.02	0
60.9418	F	0	CC	26.1		40	0.9				0	152	65	2a2c	CC	TT	8.6	14.8	917889	0	1	3	1	0.1	0
61.0431	F	0	GG	18	89	130	1.3				0	168	68	1	CC	TT	3.9	14.9	907547	1	3	3	3	0.02	0
40.4517	M	1	GG	12.5	107	141	0.9				0	166	66	1b	CC	TT	8.7	15.5	901168	3	3	3	4	0.05	0
45.9192	F	0	CC	20.6	99	133	1.7			3.4	0	167	67.5	1b	CC	TT	4.6	14.8	898346	3	3	3	1	0.02	0
60.4545	M	0	CC	15.4	48	82	0.5				0	170	65	1b	CT	TG	6	14.4	896982	1	1	3	1	0.02	0
71.885	F	0	CG	10.8	190	174	0.8			3.6	0	152	58	1b	CC	TT	5.2	13.4	869388	3	4	4	4	0.05	0
33.2786	F	0	CG	32	29	107	0.5				0	155	45	2a2c	CC	TT	6.4	13.3	862304	0	1	4	0	0.02	0
60.7803	M	0	CG	19	72	200	0.7				0	169	72	1b	CC	TT	7.4	15.4	861697	3	1	4	1	0.01	0
59.6112	M	1	CG	13.4	79	123	1.3				0	166	64	1b	CT	TG	7	14.3	854642	1	3	3	1	0.03	0
73.1745	F	1	CG	20.6	91	110	0.8			4.5	0	154	67	1b+2b	CT	TG	5.5	13.5	828156	3	3	3	1	0.1	0
53.2348	F	0	CG	23.1	46	77	1				0	158	60	2a2c	CC	TT	5	13	820974	1	3	4	1	0.1	0
44.3723	F	0	CG	20.4	70	122	1				0	153	52	1b	CC	TT	5.4	13.9	819354	3	3	4	4	0.02	0
60.4517	M	0	GG	13.9	69	107	1.5				0	167	64	2a2c	CC	TT	5.4	16.5	791243	4	3	4	4	0.02	0
67.8275	F	1	CC	17.6	136	216	0.9				0	162	53	1b	CT	TG	6.3	13.6	790623	3	1	3	4	0.02	0
61.0048	F	1	GG	16.2	362	359	1.5				0	166	82	1b	CC	TT	5.7	12.6	777286	4	4	4	4	0.02	0
32.8214	F	0	CC	29.9	49	99	0.5				0	167	74	1b	CC	TT	9.3	14.5	774528	1	1	3	1	0.6	0
62.2998	F	0	CC	8.6	90	100	1.3		36	3.8	0	147	47.4	2a2c	CT	TG	4.4	12.4	771499	3	3	3	4	0.2	0
55.1814	F	0	CG	15.7	49	61	0.5				0	163	60	1b	CC	TT	5.3	13.4	770848	4	1	3	4	0.02	0
51.3265	M	1	CG	27.1	254	788	0.8				0	167	79	2a2c	CC	TT	6.9	15.6	768801	1	1	3	0	0.02	0
39.8357	M	0	GG	21	93	186	0.7				0	168	77	1b	CC	TT	7.8	15.6	751891	1	1	4	2	0.02	0
55.781	F	1	CG	11.5	151	175	0.9	73			0	155	52	1b	CC	TT	5.9	12	735440	3	3	4	4	0.02	0
52.7228	F	0	GG	22.8	316	489	1	138		4	0	152	52	1b	CT	TG	4.5	12.9	729392	4	4	3	3	0.15	0
64.6078	F	0	CC	10.5	87	98	0.6				0	150	42	1b	CC	TT	3.8	14	713260	1	3	3	4	0.02	0
39.3457	M	0	CG	18.7	61	82	0.6				0	166	106	2a	CC	TT	8.5	14.4	712047	1	1	1	0	0.35	1
59.2307	F	0	CG	13.8	28	28	0.5		60		0	158	73		CC	TT	4.3	11.3	700356	3	3	3	4	0.05	0
66.371	F	0	CC	21.1	192	311	0.7			4.2	0	157	55	1b	CC	TT	5.2	15.2	690831	1	3	3	3	0.02	0
75.5236	F	0	CG	19.1	129	136	0.7	97	60	4.1	0	167	60	2a/2c _x0002_	CC	TT	3.4	14.4	677420	3	3	4	2	0.15	0
59.5346	F	1	CG	18.2	45	82	0.8				0	160	67	2a2c	CC	TT	5	11.8	673010	3	3	4	0	0.05	0
68.1123	F	0	CG	11.7	121	140	0.9	43	11	3.2	0	160	59	2	CT	TG	5.4	11.8	662301	3	3	3	4	0.02	0
52.668	F	0	CG	10.9	72	83	1				0	145	51	2a2c	CC	TT	5.2	13.4	657120	4	3	3	4	0.1	0
60.6324	M	0	CC	8.4	121	198	1.2				0	162	56	1b	CC	TT	3.6	14.6	654903	3	1	4	4	0.02	0
67.3402	M	1	CG	12.2	59	61	0.6	80		3.9	0	172	75	2a2c	CC	TT	5.8	13.4	649554	1	1	3	3	0.1	0
58.7132	M	0	CG	23.1	74	128	1.3				0	170	72	1b	CC	TT	10.1	15.6	633551	1	1	3	4	0.1	0
53.1116	F	0	CC	20.6	50	63	1.4	87	21	4.1	0	153	49.9	1b	CC	TT	4.7	14.3	615741	1	1	3	1	0.02	0
64.5065	M	1	CG	17.3	230	358	0.8				0	175	65	1b	CC	TT	7.1	15.1	615500	6	3	3	4	0.4	0
58.0068	M	1	CG	13.1	71	103	1.1				0	168	78	1a	CC	TT	6.4	16.3	607029	3	3	4	3	0.02	0
68.4463	F	0	CG	8	78	67	1.2				0	163	66	1b	CT	TG	3.5	13.1	605758	4	3	4	4	0.02	0
53.4511	F	0	CG	22.6	89	144	0.9				0	162	73	1b	CC	TT	7	14.4	592453	3	1	3	1	0.2	0
46.2669	M	0	CC	4.3	54	62	1.7			4	0	172	75	2	CC	TT	3	14.1	592298	3	3	3	4	0.15	0
69.4045	F	0	GG	22.9	48	48	0.6				0	150	64	2	CC	TT	7.6	12.7	589436	3	3	4	2	0.05	0
38.8145	M	0	CC	19.9	52	111	1.4				0	170	67	2a2c	CC	TT	4.2	14.4	585934	3	3	3	3	0.03	0
73.2211	F	0	CC	19.8	265	325	1.1			3.8	0	155	64	1b	CC	TT	5.6	14.9	584104	3	3	4	2	0.05	0
58.0315	F	0	CC	33.3	132	205	0.8		107		0	157.6	64	2a2c	CC	TT	5.8	14	575172	4	4	3	2	0.1	0
65.5222	F	1	CC	13	149	205	0.6			3.7	0	152	86	1b	CC	TT	5.3	13.1	574251	1	3	3	3	0.02	0
56.7337	F	0	CG	14.7	94	95	0.7			4.2	0	154	59	1b	CC	TT	6.1	13.7	569181	3	3	3	4	0.1	0
52.6735	F	0	CC	9.5	57	70	0.9				0	153	53	1	CC	TT	3.9	13.1	565839	1	1	3	4	0.02	0
39.0719	M	1	GG	12.1	150	152	1.5				0	173	75	1b	CT	GG	4.2	16.4	563247	1	3	3	4	0.05	0
56.3587	F	0	CC	16.1	61	112	0.9				0	163	73	1a1b	CC	TT	5.6	13.7	558231	1	1	4	0	0.02	0
64.961	F	0	CC	10.4	145	132	1.1			2.8	0	158	61	2a2c	CC	TT	3.2	9.8	558014	3	3	1	4	0.02	0
62.078	F	0	CG	12.7	137	144	1.3				0	150	61	1b	CC	TT	4.6	12.1	556360	3	1	3	4	0.2	0
47.5702	M	0	CC	15.8	38	40	1.2				0	154	57	1b2a2c	CC	TT	4.5	12.9	556090	1	1	3	0	0.02	0
65.0924	F	0	GG	23.1	78	113	0.4	72	35	4.4	0	147	50	1	CT	TG	9	13.8	531081	0	2	2	4	0.5	0
72.9747	M	1	CG	13.2	200	279	0.9	131	99	3.7	0	174	75	1b	CC	TT	6.4	13.1	510745	1	3	3	1	0.2	1
61.6756	F	0	CG	10	224	259	0.6			3.4	0	155	70	2a2c	CC	TT	3.8	13.6	503636	3	1	3	4	0.02	0
63.9179	F	1	CG	16.1	133	159	1.4			4.2	0	150	73	1b	CC	TT	5.9	13.7	501365	3	1	4	3	0.02	0
54.7187	M	1	CG	19.8	46	101	0.9				0	165	62	1b	CC	TT	5.4	12	500843	1	3	3	2	0.05	0
70.2697	F	0	CG	7.4	137	100	2.2				0	160	59	1b	CT	TG	2.7	13.8	484373	4	3	3	4	0.05	0
45.1225	F	0	CG	26.6	89	111					0	158	65	2a2c	CC	TT	6.1	14.7	481302	1	1	4	4	0.1	0
56.2957	M	0	CG	14.7	76	142	1.1				0	160	60	1b	CT	TG	6.5	16.2	476151	3	3	4	2	0.2	0
57.6126	F	0	CG	16.2	46	97	1.1	88	24	4.2	0	155	57	1b	CC	TT	6.1	13.8	472588	3	3	4	1	0.02	0
47.2225	F	0	CG	17.6	134	183	0.9				0	150	48	1b	CC	TT	4.6	14.5	471144	3	3	4	3	0.02	0
56.293	F	0	CG	20.4	59	83	0.9				0	158	65	2a2c	CC	TT	7.6	13.7	469872	0	3	3	0	0.02	0
57.9028	F	1	GG	10.1	176	192	1.9			3.8	0	153	55	2b	CT	TG	4.6	14.4	456190	1	3	3	4	0.02	0
73.9165	M	0	CG	19.8	170	215	1.1				0	165	56	1b	CC	TT	7.6	14.5	447990	1	3	3	1	0.01	0
49.2567	F	0	CG	16.2	69	97	0.6				0	160	57	2	CC	TT	5	10	442121	1	1	4	0	0.02	0
52.1999	F	0	GG	12.1	27	35	0.8				0	163	76	2a2c	CC	TT	5.9	13.8	435824	3	1	3	2	0.02	0
53.5086	F	0	CC	13.4	28	28	0.7	88	7		0	152	58	2a2c	CC	TT	5.1	13.9	435688	3	3	3	3	0.05	0
63.6441	M	1	CG	21.2	83	150	0.8	91	71		0	158	74	1b	CC	TT	5.9	15.1	435325	4	4	4	3	0.02	0
59.7399	M	1	CC	20.3	121	218	1.2			3.4	0	156	51	2a2c+4e	CT	TG	7.1	14.4	434177	3	3	4	4	0.02	0
47.4771	F	0	CG	15.6	35	45	1.3	47	4	4.5	0	161	47	1b	CC	TT	5.8	14.1	432961	1	1	3	3	0.02	0
53.8344	F	0	GG	10.6	142	195	0.9			4.1	0	160	54	1b	CC	TT	3.4	12.4	431792	2	1	3	2	0.01	0
59.4196	F	0	CG	21.9	152	219	1.3				0	160	57	1b	CC	TT	4.8	14	427708	1	1	3	1	0.05	0
52.4353	F	0	CC	19.6	162	319	0.8				0	153	49	2a2c	CC	TT	4.3	13.4	426261	3	3	4	3	0.03	0
58.653	F	0	CC	22	41	102	1.1			3.6	0	165	61	1b	CC	TT	6.5	15.9	423841	0	1	3	1	0.02	0
69.128	F	0	CG	25.1	57	95	0.4			3.8	0	149	54	2b	CC	TT	8.1	11.4	420781	1	3	3	1	0.02	0
53.5469	M	0	GG	15.8	88	149	1.8	41	20	3.4	0	160	78	1b	CC	TT	6.8	13.8	415036	1	1	4	4	0.1	0
46.0589	F	0	CC	24.7	99	123	1				0	150	52	1b	CC	TT	6.5	13.7	413139	3	1	4	2	0.02	0
53.796	F	0	CC	14.1	151	143	1.3				0	162	64	1b	CC	TT	4.2	14	410416	3	1	1	4	0.01	0
48.23	M	0	CG	15.6	98	162	0.7				0	174	78	1b	CC	TT	6.9	17.7	410281	1	3	3	1	0.15	0
61.0157	F	0	CC	8.6	131	139	1.8				0	158	58	1b	CT	TG	4.1	13.4	408459	1	3	3	4	0.15	0
55.5893	F	1	CG		152	153	1.1	180		3	0	157	91	1b	CC	TT	4.9	13.2	407877	4	4	3	4	0.03	0
59.0171	F	1	CG	23.5	161	312	0.9				0	158	80	2a2c	CC	TT	5.1	15.6	407505	3	1	3	1	0.05	0
72.7036	F	0	CC	14.6	120	181	0.9				0	155	60	2a2c	CC	TT	4.1	14.6	401687	3	3	4	1	0.15	0
32.8378	M	0	CG	15.6	43	105	0.6	63	23	4.8	0	176	84	1b	CC	TT	5.2	16.4	395223	0	1	3	0	0.1	0
56.1314	F	0	GG	16.1	98	139	0.5	69	23	4.3	0	159.5	64.5	2a2c	CC	TT	5	14.2	385908	1	3	3	3	0.2	0
57.4209	F	0	CG	15	50	62	1				0	150	59	1,2a2c	CC	TT	4.7	14	381009	1	1	1	4	0.1	0
68.8268	F	0	GG	18.5	54	49	0.6	98	11	3.2	0	152	55	1b	CC	TT	6.9	11.4	373913	3	1	3	1	0.02	0
56.5695	M	0	CC	14.8	62	94					0	165	70	1b	CC	TT	5	14.9	367100	3	1	3	4	0.02	0
55.9644	M	1	CC	7.3	209	291	1.2				0	160	63	1b	CC	TT	3.4	13.7	364669	4	1	4	4	0.02	0
66.2998	M	0	CG	7.7	160	181	1.7				0	172	80	1b	CC	TT	5.8	16.3	363978	3	3	3	3	0.02	0
73.1389	M	0	CG	12.8	57	52	1			4.1	0	158	68	1b	CC	TT	4.9	14	363317	1	1	3	3	0.01	0
53.3142	F	0	GG	7.8	80	79	1				0	155	55	1b	CC	TT	2.6	12	356183	1	1	3	4	0.02	0
47.3429	F	0	CG	17.4	129	178	0.6			4.1	0	155	47	1b	CC	TT	4.9	14.8	355629	3	3	3	1	0.02	0
60.2327	F	0	CG	13.5	93	98	1.2			4	0	151	47	1b	CC	TT	4.5	13.8	348442	3	3	3	4	0.5	1
66.9788	M	1	CG	11.4	60	81	1.2				0	170	71	1b	CC	TT	6.2	14.8	346838	3	1	4	3	0.02	0
48.7365	M	0	CC	8.2	131	161	0.8				0	180	69	1b	CC	TT	5.5	14	345493	3	3	3	4	0.03	0
63.2498	F	0	CG	7.5	122	153	0.9	78	22		0	152	61.5	2	CC	TT	5.2	12.6	342742	1	3	3	4	0.02	0
57.3415	F	0	GG	12.1	111	161	0.7				0	150	43	2a2c	CC	TT	4.6	13	342009	1	3	3	1	0.15	0
50.6968	F	0	GG	12.9	93	169	1				0	155	55	1b	CC	TT	5.8	15.6	340170	3	3	3	2	0.15	0
47.2772	F	0	CG	16.7	173	311	0.8				0	155	57	1b	CC	TT	3.5	15.7	340042	1	3	3	1	0.02	0
54.3217	M	0	CC	22.1	131	211	0.8				0	172	82	2	CC	TT	6.3	15.6	337994	0	1	3	3	0.35	1
59.1513	F	1	CG	16.7	144	223	1.1	53	42		0	155	50	2a2c	CT	TG	7	14.1	335666	3	3	4	4	0.02	0
56.7584	F	0	CG	15.9	39	48	0.8				0	156	69	1b	CT	TG	3.9	14.2	334066	3	1	4	1	0.1	0
50.3819	F	0	CG	13.8	81	81	1.3	79	15	4	0	157	54	1b	CC	TT	3.8	13.9	333585	4	1	3	4	0.02	0
52.8679	F	0	CC	17.9	105	109	0.8	75			0	154	68	2a/2c	CC	TT	4	12.8	333113	1	3	4	2	0.05	0
73.7604	F	0	CC	10.3	152	173	0.7				0	162	60	1b	CC	TT	4.3	14	331576	4	3	3	4	0.02	0
58.7734	F	0	CG	11.4	73	97	0.9				0	162	57	1b	CC	TT	3.3	13.1	330727	3	1	3	1	0.05	0
63.3128	F	0	CG	8.2	143	113	1.6				0	152	65	1b	CC	TT	3.7	12	330270	4	1	4	4	0.03	0
67.1595	F	1	GG	33.4	207	414	0.6				0	151	58	2a2c	CC	TT	9.7	15.9	327916	3	1	4	1	0.02	0
61.6427	F	0	CC	9	73	97	0.9	73	50	4.4	0	152	65	1b+2a/2c	CC	TT	6.3	13.8	320456	1	0	1	4	0.05	0
50.768	F	1	CG	13.9	301	386	0.9				0	150	54	2a2c	CC	TT	4.3	15.4	318330	1	4	3	3	0.05	0
77.7385	F	0	CC	14.2	114	101	0.7				0	155	55	1b	CC	TT	4.2	13	314777	3	1	3	3	0.02	0
54.8036	F	0	CC	25	66	142	0.9				0	156	58	1b	CC	TT	6.4	14.3	313196	0	1	3	1	0.02	0
66.2067	M	0	CG	15.6	63	179	0.8	56		4	0	158	69	1b	CC	TT	8.8	15.5	311853	1	1	3	1	0.03	0
57.5031	F	0	CG	12.2	116		1.2				0	148	51	2+4	CC	TT	5.7	13.4	311608	3	3	4	1	0.1	0
43.833	M	1	CG	11.3	105	175	1.2				0	160	67	1b	CT	TG	8.4	15.1	310497	4	1	3	4	0.1	0
52.4353	F	0	CG	15.8	45	45	1.3				0	150	61	2a2c	CC	TT	6.1	13.2	307827	1	1	3	0	0.1	0
62.9596	F	0	CC	15	42	42	0.9	55			0	158	65	2b	CC	TT	6.8	14.9	307604	1	1	4	1	0.02	0
34.2642	M	0	CG	24.7	96	166	0.8				0	167	90	1b	CC	TT	7.1	14.5	305243	3	1	4	1	0.3	0
41.1992	F	0	CG	26.6	71	137	0.6				0	160	71	2a2c	CC	TT	7.6	14.4	301914	1	1	4	0	0.4	0
65.3634	M	0	GG	11.1	63	109	1.3	67	44	4.4	0	158	52	1b+4	CC	TT	3.3	15.3	301151	1	3	3	1	0.02	0
64.783	F	1	CG	20.5	139	244	0.7	175	95		0	160	56	1b	CC	TT	8.8	14.5	299200	3	3	3	1	0.02	0
49.3662	F	0	GG	20.1	79	118	0.7				0	159	52	2a2c	CC	TT	5.1	11.7	299085	1	1	3	2	0.02	0
63.3758	F	0	GG	13.1	70	100	0.6				0	159	63	2a2c	CC	TT	4.2	11.6	298970	1	3	3	1	0.02	0
18.6721	M	0	GG	25	40	85	0.9	186	25		0	177	71	1b	CC	TT	5.2	15	296263	1	1	4	1	0.01	0
51.2608	M	0	CG	20.1	151	244	2.8				0	169	82	1b	CC	TT	7	15.8	294943	3	3	4	1	0.05	0
37.6427	M	0	CG	19.6	86	169	0.4				0	165	79	2a/2c	CC	TT	9.3	16.9	290154	1	1	3	0	0.6	1
61.3662	F	0	CG	18.5	224	243	1	120	42		0	149	58	2	CC	TT	6.6	15.1	290026	4	3	3	3	0.02	0
52.1287	M	0	CC	9.4	81	133	1.4				0	164	66	1	CC	TT	3.9	14.9	289243	3	1	4	3	0.03	0
52.3915	F	1	GG	13.9	42	83	0.6	111	64	3.9	0	154	57	2a2c	CC	TT	10.9	12.8	288070	0	1	3	0	0.02	0
49.232	M	1	CG	16.1	176	393	0.8				0	178	80	1b	CC	TT	5.1	15.7	281991	3	1	3	4	0.1	0
53.0513	F	0	CG	8.1	100	135	1.2			3	0	167	68	1b	CC	TT	2.1	12.8	277315	4	3	4	4	0.05	0
51.8275	M	0	CC	12.1	153	260	0.6				0	170	77	2a2c	CC	TT	7.1	12.2	276139	1	1	3	4	0.05	0
55.2444	M	1	CC	9.6	326	484	1.3				0	172	70	2b	CC	TT	5.5	14.5	275705	3	3	3	4	0.02	0
66.0534	F	0	CC	29	84	84	0.7	226		4.2	0	150	58	1b	CT	TT	9	13.8	275289	3	3	4	3	0.02	0
48.7118	F	0	CC	17.1	258	348	0.8				0	155	64	1b	CT	TG	4.5	13.6	271791	1	3	1	0	0.02	0
62.6174	F	0	CC	9.2	137	105	1.8				0	155	60	1b	CC	TT	2.8	13.5	270732	3	3	3	4	0.02	0
52.0986	F	0	CG	23.8	52	79	0.8				0	156	62	2	CC	TT	6.4	14.2	269090	1	3	3	2	0.1	0
56.4736	F	0	CG	11.7	112	191	0.5				0	153	66	1a	CC	TT	4.4	14	267209	1	3	3	0	0.1	0
55.0609	M	0	CC	12.3	110	188	1.4				0	156	60	1b	CC	TT	0	13.4	267025	3	3	4	4	0.05	0
77.6674	M	0	CG	13.7	44	38	0.8	105		3.1	0	168	59	2	CT	TG	8.8	13.7	266607	3	1	3	3	0.05	0
56.0849	F	0	CC	19.4	172	239	0.9	124			0	152	55	2a2c	CC	TT	5.1	13.9	264440	1	1	3	1	0.02	0
57.9138	F	0	GG	8.7	153	223	0.8	99	23	4.1	0	156	58	2a2c	CC	TT	3.7	13.7	258066	3	4	4	3	0.02	0
40.011	F	1	CC	13.1	81	187	0.8				0	148	65	1b	CC	TT	0	13.7	254017	3	3	3	3	0.1	0
56.2765	M	1	CC	14.6	80	135	0.7	56		4.5	0	167	68	1b	CC	TT	4.9	13.6	253807	3	1	3	4	0.05	0
46.9514	F	0	CC	15.4	207	520	0.9				0	153	51	1b	CC	TT	5.3	14.5	253381	1	4	3	1	0.1	0
75.3621	M	0	CG	13.2	139	213	1.3			3.8	0	166	55.5	1b	CC	TT	4.7	15.6	252697	3	3	3	2	0.2	1
62.6831	M	0	CG	20.9	66	112	0.6				0	163	74	1b	CC	TT	7.8	16.2	251168	3	3	4	1	0.1	0
67.5318	M	0	CC	20.7	68	107	0.6				0	159	52	1b	CC	TT	5.5	15.1	249740	3	3	4	3	0.02	0
57.9247	F	1	CG	9.7	137	96	0.7	72			0	138	67	1b	CC	TT	8.4	9.3	246581	1	3	4	1	0.02	0
41.0157	F	0	CG	9.5	47	44	0.7				0	154	41	1b	CC	TT	3.6	12.9	242371	1	1	1	0	0.02	0
55.8768	F	0	CG	5.5	59	68	0.9				0	163	86	2a2c	CT	TG	2	13.1	231937	3	3	3	4	0.02	0
70.8966	F	1	CG	8.2	62	99	0.6				0	158	56	1b	CC	TT	3.9	13.3	231036	3	1	3	4	0.1	0
41.4374	F	0	CC	19.2	132	196	0.8				0	164	50	2a2c	CT	TG	6.8	11.9	229158	4	3	4	4	0.03	0
51.091	M	1	CG	14.2	86	125	1.1	140		2.4	0	167	57	2a2c	CC	TT	5.4	14.4	227726	3	4	4	1	0.02	0
65.7358	F	0	CG	14.8	77	110	0.6				0	150	42.5	1b	CT	TG	4.6	8	227293	1	1	4	1	0.03	0
54.2423	F	0	CG	9.3	87	113	1.4				0	161	63	2a2c->1a	CC	TT	5.7	10.7	226947	4	1	4	4	0.15	0
55.8275	F	0	CC	20	53	92					0	152	60	1b	CC	TT	4.2	12.9	219211	1	1	3	3	0.02	0
54.4942	F	0	CG	27.7	54	73	1.5	76	23	3.4	0	162	76.6	2a2c	CC	TT	11	13.8	217400	0	1	1	0	0.2	0
60.3039	F	0	CG	13.3	202	235	0.9		83	4.2	0	155	63	2a2c	CT	TG	5.8	13.8	217230	3	3	3	2	0.1	0
53.2211	F	0	CG	18.5	43	82	0.8				0	165	74	1b	CC	TT	6.6	14.2	216978	3	3	4	3	0.02	0
61.1061	M	0	CC	27.6	74	56	2.6				0	159	61	1b	CC	TT	9	14	212533	3	3	4	4	0.02	0
63.3895	F	0	GG	25.6	29	32	0.8				0	150	54	2a2c	CC	TT	6.9	12.4	211187	1	1	4	0	0.02	0
64.7064	F	0	CC	29.9	244	536	1	93		3.5	0	161	61	2a2c	CC	TT	5.3	14.6	208713	3	4	3	1	0.02	0
26.883	M	0	CG	22.8	46	105					0	165	66	2a2c	CC	TT	11	15.9	208293	1	1	4	0	0.03	0
49.7687	M	0	CG	13.8	136	194	0.7	75		4.1	0	173	76	1b	CC	TT	4.3	14.8	207587	3	3	3	3	0.05	0
36.4873	M	0	CG	13.4	55	175	0.9				0	167	71	2a2c	CC	TT	6.7	15	204447	1	1	4	3	0.02	0
55.6687	M	0	CG	17.5	126	251	0.6				0	168	76	2a2c	CC	TT	6.2	15.1	202131	1	3	1	1	0.1	0
54.1164	F	0	CG	12.3	61	88	1.5				0	158	52	1b	CC	TT	7.2	13.1	201661	1	1	3	4	0.01	0
55.0582	F	0	CG	20.3	100	98	1.1			2.9	0	158	59	2a2c	CC	TT	5.2	13.3	201294	6	4	4	0	0.02	0
60.0246	M	1	CC	13.8	141	210	1	206	215	4.4	0	165	60	2a2c	CC	TT	7.1	15.8	200517	3	3	3	4	0.02	0
47.603	F	1	CC	13.8	39	81	0.8				0	159	67	2a2c	CC	TT	4.6	13.7	200411	1	3	4	2	0.1	0
60.2327	M	0	CC	15.9	79	123	0.9				0	162	84	1b	CC	TT	6.2	15.4	196103	3	1	3	2	0.2	1
47.0828	F	1	CG	13	32	39	0.8				0	157	85	1	CC	TT	7.5	15	193754	1	3	3	4	0.05	0
61.7878	F	1	CG	15.3	162	216	1				0	153	57	1b	CC	TT	5.4	13.9	185410	3	4	4	4	0.3	1
50.5544	F	0	CG	21.6	98	100	0.9			3.9	0	159	54	2a2c	CT	TG	7.1	15.3	182553	1	1	3	2	0.05	0
73.5989	F	0	CC	14.8	85	78	1	119			0	154	49	1b	CC	TT	5.8	15.3	177526	1	3	4	3	0.02	0
62.5161	M	0	CC	12.3	127	108	0.7	135	226	3.1	0	166	76	1b	CC	TT	3.3	11.4	177260	1	1	3	4	0.05	0
52.6407	F	0	GG	6.6	114	156	0.5	136	22	4	0	163	55	2a2c	CC	TT	4.2	12.1	173340	1	3	4	1	0.02	0
63.8084	F	0	CC	7.5	117	118	1.6			3.5	0	155	59	1b	CC	TT	3.8	12.2	172966	3	3	3	4	0.02	0
65.5277	M	0	CC	20	60	82	1.2				0	165	76	1b	CT	TG	5.5	16.8	164197	1	1	3	2	0.02	0
47.2526	M	0	GG	17.7	81	84	1.5	83			0	165	61.5	1b	CC	TT	4.1	17.8	163422	1	1	4	1	0.02	0
52.7447	M	0	CG	14.8	115	191	1			4.6	0	167	72	1	CC	TT	4.3	17.1	162702	3	3	3	3	0.1	0
54.9459	F	1	GG	18.6	166	139	1	113	71		0	156	52	2	CC	TT	7.5	14	161752	1	3	3	2	0.1	0
69.3908	F	0	CG	7.2	135	114	0.8	134		3.6	0	160	55	1b	CC	TT	5.7	13.5	161491	4	1	3	4	0.02	0
66.872	M	0	CG	11	214	278	1.1				0	167	69	1b	CT	TG	6.7	15.9	159822	4	1	3	4	0.02	0
61.8754	F	0	CC	11.2	105	166	0.9	117	32		0	152	61	2a2c	CC	TT	4.4	13.4	159742	3	3	4	4	0.05	0
55.9097	F	0	CC	20.2	96	193	0.9				0	156	59	1b	CC	TT	6.5	13.9	159418	1	3	4	3	0.02	0
56.6461	M	0	GG	7.5	374	407	1.5				0	165	67	1b	CT	TG	6.4	15.8	151937	4	1	3	4	0.02	0
70.412	M	0	CG	6.7	134	161	1.5				0	168	68	1b	CC	TT	7.6	13.3	144348	1	3	3	3	0.02	0
42.9377	M	0	CG	18.3	53	100	1.2				0	180	88	1a	CC	TT	5.9	16	141936	1	1	4	1	0.05	0
68.6407	M	0	CG	20.7		58	1				0	165	72	1b	CC	TT	5.1	16.5	141157	1	3	4	1	0.05	0
54.5243	F	0	CG	24.5	58	86	0.9	104	22		0	162	72.2	2a2c	CC	TT	7.4	14.9	138724	1	1	3	1	0.15	0
67.8522	M	1	CG	21.4	44	58	0.8	139		3.7	0	169	73	1b	CT	TG	5.1	13	136028	1	3	3	1	0.02	0
26.0178	M	0	CC	20.4	71	134	2				0	173	80	1b	CC	TT	6	16.5	135692	1	4	1	4	0.3	0
57.9357	F	0	CG	12.5	129	139	1.1	123	92		0	163	60	2a2c	CC	TT	5.4	13.5	133030	4	3	3	4	0.02	0
53.2594	F	0	CC	26.9	111	123	0.5				0	156	50	1b	CC	TT	7.4	13.5	130656	3	3	3	1	0.02	0
52.8789	F	0	CG	22.3	49	88		87		4.5	0	159	75	1b	CC	TT	5.3	13.8	130373	3	3	3	1	0.2	0
63.6605	M	1	GG	13.1	181	228	0.9	110	98	3.2	0	165	75	1b	CC	TT	6	15.1	127827	4	3	3	4	0.3	0
62.5982	M	1	CG	10.3	151	258	1			4.2	0	158	63	1	CC	TT	8.8	14.4	127264	4	3	4	4	0.3	0
67.5072	F	0	CC	18	178	154					0	162	69	1b	CT	TG	3	14.3	125278	1	1	3	3	0.1	0
63.4771	F	0	CC	12	126	154	1.5				0	155	64	1	CC	TT	5.3	14.2	124968	1	3	4	4	0.02	0
53.6728	F	0	CC	11.3	104	132	1.1				0	143	53	1b	CC	TT	5.6	14.8	122886	3	3	4	3	0.01	0
45.0732	M	0	GG	19.3	103		0.7				0	177	76	2a2c	CC	TT	8.6	17.4	121999	1	1	4	0	0.1	0
58.6694	F	0	CG	11.2	178	217	2.5				0	151	47.5	1b	CC	TT	3.7	13	120409	3	3	3	4	0.01	0
54.9815	F	0	GG	10.2	242	272	0.4				0	150	50	2a2c	CC	TT	7.1	12.5	119318	3	1	4	2	0.02	0
56.6188	F	1	CC	13.4	64	90	0.9				0	164	73	1a	CC	TT	5.7	14.7	118688	3	3	4	1	0.01	0
43.833	M	1	CC	10.5	72		0.7	86			0	165	65	1b	CC	TT	7.3	12.5	116416	1	3	3	1	0.05	0
60.9144	M	0	CG	18.6	68	148	0.6				0	165	64	1b	CT	TG	6.5	14.9	114623	0	1	1	0	0.02	0
66.1273	M	0	CC	9.3	78	116	1.5				0	166	62	2a2c	CC	TT	3.2	13.1	114519	4	3	4	4	0.15	0
61.9466	M	0	CG	14	72	118	0.8	278	39	3.2	0	164	55	2a/2c	CT	TG	4.5	13.2	114511	1	1	3	4	0.02	0
61.1964	F	1	CC	17.1	255	245	0.8				0	152	47	2a2c	CC	TT	6.6	13.7	113130	3	1	4	4	0.02	0
77.18	F	0	CC	19.1	193	120	1.3				0	151	42	2a2c	CC	TT	5.4	12.4	113080	1	3	4	4	0.01	0
74.5517	M	0	CG	11	119	113	0.8				0	155	53	1b	CC	TT	5.4	13.2	112074	4	1	3	4	0.01	0
53.0541	F	0	CC	34.1	263	435	1.1	130			0	156	75	1b	CC	TT	5.4	15.5	110802	3	3	3	3	0.1	0
46.2177	M	0	GG	10.3	111	142	0.9				0	180	88	1b	CC	TT	4.5	16.4	109486	1	3	3	3	0.2	0
48.9062	M	1	CC	14.4	186	188	0.8				0	168	63	2a2c	CC	TT	5.1	13.5	109274	3	1	3	3	0.1	0
76.7201	F	0	CC	10.7	540	461	2.3	136	628	3.6	0	156	67	1b	CC	TT	3.9	12.2	108616	4	1	4	4	0.02	0
58.1848	F	0	GG	7.4	384	317	1.8			2.9	0	158	46	1	CC	TT	4.4	12.8	106667	3	1	3	4	0.01	0
65.7112	F	0	CG	16.7	74	88	0.7				0	145	44	1b	CC	TT	5.1	13.2	104394	1	3	3	1	0.02	0
62.0753	F	0	CC	12.4	76	146	0.6	57		4.2	0	153	57	2a2c+4e	CC	TT	4.5	13.5	104381	0	1	1	0	0.05	0
53.911	F	0	CG	14.6	196		0.7				0	153	44.5	2a2c	CC	TT	4.2	13.3	103764	3	3	4	1	0.02	0
41.4155	M	1	CG	14.8	92	153	1.1				0	169	83	1b	CC	TT	5.6	12.5	103205	3	1	4	3	0.4	0
76.8515	M	1	CC	20.2	155	187	1				0	158	60	2a2c	CC	TT	4.9	13.8	100916	5	3	3	2	0.01	0
57.1992	F	0	CC	12.2	72	88	1.2	107		4.4	0	156	46	1b+2a2c	CC	TT	4.4	14	99546	1	3	4	1	0.02	0
56.5229	F	0	CC	14.9	166		1.6				0	153	57	2a2c	CC	TT	4.7	13.4	97620	3	3	4	3	0.4	0
66.0287	F	0	CG	10.5	118	153	0.8				0	152	50	2a2c	CC	TT	4.8	13.6	97613	4	4	4	4	0.08	0
46.6092	F	0	CG	18.8	37	43	0.8				0	154	56	1b	CC	TT	7.7	12.7	97024.2	3	1	1	0	0.1	0
59.3046	F	0	CC	24.7	77	90	0.5				0	157	64	1b	CC	TT	6.7	14.7	95371.2	1	3	3	1	0.05	0
46.7598	M	1	CG	27.2	41	44	0.7				0	168	72	2a2c	CC	TT	6.3	13.6	94895	3	3	4	2	0.1	0
63.4606	F	0	CG	5.8	29	22	1			4.3	0	155	44	1	CC	TT	4.4	12.6	93362	0	1	4	1	0.01	0
51.5455	F	0	CC	13	111	125	0.5				0	158	50	2a2c	CT	TG	3	13.6	91567	3	3	3	2	0.02	0
53.9959	M	0	CG	13.5	60	90	1.2				0	165	66	1b	CC	TT	5.7	14.5	90624	3	4	4	3	0.05	0
64.1177	M	0	CC	16.7	432	490	1.5				0	165	46	1b	CC	TT	4.5	12.3	90449	3	3	3	4	0.02	0
71.7481	F	0	CG	11.8	118	160	0.8	131	216	3.9	0	156	52	2	CC	TT	6.9	13.5	90345	1	1	3	3	0.2	0
56.2437	F	0	CC	11.8	50	105	3.3	45	11		0	156	62	1b	CC	TT	3.7	14.3	90215	1	1	3	1	0.02	0
43.3457	F	0	CC	8.9	256	273	1			4.2	0	152	75	1b	CT	TG	4.9	14.3	87837	1	1	4	4	0.02	0
58.6502	F	1	CG	12.8	199	220		98			0	161	67	2	CC	TT	9.4	15.3	87729	3	3	4	3	0.15	0
46.0917	F	0	CC	10.4	36	76	1.2				0	162	51	2a2c	CC	TT	6.1	14.8	87565.4	0	1	1	0	0.1	0
76.7584	M	1	CC	6.7	152	218	1.4	124			0	169	90	1b	CC	TT	3.6	14	86704	4	4	4	4	0.02	0
61.1006	F	1	CG	14.2	158	123	0.8	85			0	157	79	2a2c	CC	TT	7.5	13.3	86273	3	3	4	4	0.1	0
76.7228	M	0	GG	9.8	144	177	0.8				0	167	65	1b	CC	TT	3.5	12.8	86052	3	3	3	4	0.01	0
53.9001	F	0	CC	13.2	287	251	1.4				0	155	80	1b+2a2c	CC	TT	9.7	14.2	84866	1	1	3	4	0.02	0
49.3196	M	1	GG	7.8	145	265	1.1				0	165	68	1b	CC	TT	5.6	16.3	84703	4	1	3	4	0.1	0
58.653	M	0	CC	16.2	173	341	0.9				0	173	84	1b	CC	TT	4.4	14.3	84198	3	1	4	2	0.1	0
44.1259	F	0	GG	25.7	33	31	0.5				0	155	45	1	CC	TT	7	13.4	84141	0	1	3	0	0.02	0
62.642	M	1	CC	6.9	134	251	1.6				0	168	70	1b	CC	TT	7.6	15.9	83261.3	1	1	3	4	0.1	0
58.5927	M	0	CC	10.9	48	58	0.5				0	171	66	1b	CC	TT	4.4	9.2	82542	1	1	3	3	0.02	0
27.2772	M	0	CG	24.7	62	113	1.4			3.5	0	158	69	1b	CC	TT	8.3	14.9	82470	0	3	3	0	0.05	0
52.4627	M	1	CC	20.8	44	89	0.6				0	169	77	1b	CC	TT	65	15.8	82247	3	3	4	1	0.05	0
56.3504	F	1	CG	6	131	162	1.2				0	151	58	2a2c	CC	TT	2.9	12.7	82078	4	3	4	4	0.1	0
52.4025	F	0	CG	22.1	72	77	0.9	96	16	3.9	0	160	65	1b	CC	TT	6.8	13.1	81288	3	1	4	1	0.05	0
40.8433	F	0	CC	22.8	108	235	0.5			4.5	0	154	47	1b	CC	TT	5.2	13.6	79911	3	3	4	2	0.02	0
46.7598	F	0	CC	16	66	98	0.8				0	158	54	1b	CC	TT	5.3	12.9	79679	1	1	4	3	0.03	0
61.7467	F	0	CC	15.7	174	254	1				0	155	55	1	CC	TT	4.3	13.9	79428	3	1	3	3	0.05	0
65.8344	F	0	CG	24.6	77	99	0.5				0	157	48	1b	CC	TT	5.4	12.2	77301	3	1	4	4	0.03	0
53.4237	F	0	CC	17	26	26	0.7				0	160	69	2b	CC	TT	0	13.7	74707	3	3	4	3	0.01	0
66.4203	F	0	CG	22	37	78	0.6				0	153	57	1b	CC	TT	7.7	12.3	74551.2	1	3	3	0	0.05	0
54.9103	F	0	CG	16.2	168	236	0.7		48		0	157	55	1b	CT	TG	7.1	15.1	74144	4	3	4	2	0.15	0
54.0397	M	0	CC	33.8	83	114	0.8				0	160	55	1b	CC	TT	4.5	15.8	73101	1	1	3	1	0.02	0
65.0376	F	1	CC	10.3	95	96	1				0	160	70	1b	CT	TG	4.7	14.9	71836	4	3	3	4	0.01	0
46.8474	F	0	GG	18.4	110	151	0.7				0	165	91	2a/2c	CT	TG	6.5	13.9	71217	3	3	3	3	0.4	0
64.2546	M	1	CC	16.7	181	363	0.7				0	170	71	1b	CC	TT	6.3	15.9	70543	3	1	4	4	0.02	0
39.6057	F	0	CC	13.9	97	254	0.2				0	155	44	1b	CT	TT	6.1	10.2	70008	0	1	0	0	0.02	0
50.4695	F	0	CC	25.9	75	117	1.1	64			0	161	78	1b	CC	TT	7.8	14.5	68720	1	3	3	1	0.02	0
54.9158	M	1	CC	13.1	85	122	1				0	172	68	1	CC	TT	3.7	15.5	68529	3	3	3	3	0.02	0
69.5113	F	1	CG	12.3	115	120	1.3				0	150	54	2a2c	CC	TT	4.7	10.1	67894	1	3	4	4	0.02	0
65.525	M	1	CG	13.1	122	93	1.5				0	166	63	2a2c	CC	TT	5.6	13.9	67300	3	3	3	4	0.02	0
52.8597	F	0	CG	17.4	75	121	0.8	79		4.3	0	156	58	1b	CC	TT	5	14.7	66804	4	3	3	1	0.02	0
42.527	M	0	GG	25.2	65	142	1.3			4.5	0	159	70	1b	CC	TT	5.3	15.5	66323	3	1	4	1	0.02	0
49.629	F	0	CG	18.7	62	112	1.1				0	156	55	2a2c	CC	TT	7.9	13.2	66280	3	3	4	2	0.02	0
51.655	F	1	CC	18.7	113	231	0.9				0	153	52	2a2c	CC	TT	5	14.4	64839	3	3	4	1	0.05	0
75.3046	M	0	GG	20.1	89	99	2.4	81	51		0	155	56	1	CC	TT	6.7	16	64412	1	3	3	1	0.02	0
63.7536	F	0	CG	18	80	110	0.4				0	150	51	2a2c	CC	TT	7.5	12.1	64345	3	3	4	3	0.1	0
55.8549	F	1	CG	11.7	101	226	0.9				0	162	65	2a2c	CC	TT	5.1	14.2	62761	3	3	4	3	0.1	0
52.8268	F	0	CC	8.6	127	215	1.5				0	155	70	1	CC	TT	4.7	14.7	62580	2	1	3	4	0.02	0
41.0157	F	0	GG	11.7	65	99	1.3				0	153	45	2	CC	TT	7.1	13.9	62568	3	1	4	3	0.02	0
51.8741	M	1	CC	16.2	90	189	0.4				0	163	63	2	CT	TG	7.6	14.5	60902	3	3	4	3	0.1	0
66.8693	M	0	CG	13	62	81	0.6				0	165	71	1	CT	TG	6.2	12.1	60668	3	3	4	3	0.01	0
62.4066	F	1	CC	11	138	177	1.1				0	152	58	1b	CC	TT	5.5	13	59551	1	1	3	3	0.03	0
61.1444	F	0	GG	9.8	195	171	1.1				0	155	53	2	CC	TT	5.6	12.2	59471	3	3	3	4	0.05	0
40.8542	F	0	CG	15	75	84	0.4	98			0	158	77	2a2c	CC	TT	5.1	14	58536	3	3	4	2	0.03	0
55.3183	F	0	CC	14.2	64	54	0.6				0	164	80	2	CC	TT	51.2	14.3	56682	4	3	3	4	0.05	0
56.3997	F	0	CG	14.7	95	105	0.9				0	160	48	2	CC	TT	4.8	12.6	56418	3	1	3	4	0.03	1
53.3251	F	0	CC	19.7	74	134		67		3.6	0	153	45	1b	CC	TT	4.3	12.3	54952	1	1	4	4	0.02	0
51.5537	M	0	CG	16.8	201	377	0.9				0	170	68	1b	CC	TT	4.7	14.7	54331	1	1	4	4	0.02	0
61.6181	F	0	CG	16.9	194	270	1.3				0	160	66	1b	CC	TT	5.6	14.7	53831	3	1	3	3	0.02	0
51.8522	F	0	CG	19.2	271	515	1.3	117	103		0	151	53	2a2c	CC	TT	3.3	14.7	53733	3	1	3	1	0.1	0
56.668	M	0	CG	23.1	37	78	1.1				0	167	64		CC	TT	5.7	16	53070	1	1	4	0	0.1	0
53.1061	F	0	CG	6.2	154	152	1.5				0	155	62	1b	CT	TG	4	13.1	52074	4	3	3	4	0.02	0
30.4203	M	0	CC	17.7	104	280	0.8				0	176	75	2	CC	TT	9.1	17.1	51735	1	1	3	1	0.02	0
53.4319	F	0	CG	15.7	80	109	0.9				0	148	55.5	2a2c	CC	TT	4.7	14	51660	1	1	4	1	0.15	0
63.9261	F	1	CG	20.6	157	128	0.7				0	150	55	2	CC	TT	5.5	12	51177	3	1	4	4	0.1	0
65.0376	F	1	GG	6.7	92	97	1.1	138		3.3	0	148	80	2a2c	CC	TT	5.2	14.6	50981	4	4	4	4	0.02	0
50.9733	M	0	CC	13.3	65	138	2.4				0	167	70	1b	CC	TT	8.3	17.4	50666	1	1	1	4	0.02	0
44.4298	F	0	CG	21.7	54	106	0.5			3.9	0	157	55	2	CC	TT	6.8	12.8	50403	4	4	4	3	0.02	0
51.5017	F	0	GG	30.7	56	96	0.6	113	28		0	156	66	2a2c	CC	TT	5.5	11.7	50237	1	1	3	1	0.02	0
63.0308	F	0	CC	20.8	170	165	1				0	153	63	2b	CC	TT	8.5	11.4	49331	4	3	3	4	0.05	0
64.742	M	0	CG	28.5	84	192	0.9	89			0	170	78	2a2c	CC	TT	9.2	18.1	48710	1	1	3	1	0.02	0
60.0329	M	1	CG	10.8	107	119	0.7				0	169	78	1b	CC	TT	0	17.6	48226	4	3	4	4	0.02	0
63.0992	F	0	CG	10.2	170	359	0.8			4.6	0	158	55	1b	CC	TT	4.1	14.3	47782	4	1	4	4	0.02	0
64.5886	F	0	CC	10.1	123	106	0.7				0	145	50	1b	CC	TT	2.9	12.6	46506	5	3	3	1	0.02	0
57.8042	F	0	CG	17.3	165	264	1.1		24	4.5	0	155	53		CC	TT	4.7	13.6	46253	1	3	3	1	0.01	0
56.3066	F	0	CC	17.4	101		0.7				0	152	68	2a2c	CT	TG	4.3	14.6	45811	3	1	3	1	0.02	0
49.87	M	0	CC	23.3	46	110	1				0	158	72	2	CC	TT	8.3	17.3	45672.5	0	3	4	0	0.35	0
51.6632	F	0	CC	13.3	143	153	1				0	161	49	2a2c	CC	TT	4.7	10.2	44951	3	3	4	3	0.02	0
71.9863	F	0	GG	14	158	169	0.7				0	156	65	2a2c	CC	TT	5.2	14	44779	4	3	4	3	0.1	0
74.1574	M	0	CG	13.3	206	213	2.1				0	159	56	2a2c	CC	TT	4.8	13.2	43794	4	3	3	3	0.02	0
54.0917	M	1	CC	17.1	40	80	0.7				0	172	73	1b	CT	TG	6	15.8	43155	1	1	3	1	0.02	0
45.1691	F	0	GG	19.5	72	106	1				0	155	50	2a2c	CC	TT	4.4	13.3	43103	1	3	1	1	0.01	0
63.7235	F	0	CG	19.1	138	118	0.8				0	160	59	1b	CT	TG	7.9	14.2	43064	3	3	4	3	0.02	0
57.3388	F	0	CG	15.2	70	116	0.9				0	154	60	2a2c	CT	TT	6.2	13.5	42514	3	3	3	4	0.02	0
70.0151	M	1	GG	14	134	118	0.8			3.3	0	157	55	2a/2c+4e	CC	TT	5.1	12.5	41507	3	1	4	4	0.02	0
50.3491	F	1	CC	13.8	104	118	0.8				0	165	74	1b	CC	TT	3.8	11.4	41121	4	3	4	4	0.02	0
62.1081	M	0	CC	11.9	138	182	0.9				0	170	73	1b	CC	TT	4.8	14.4	40992	3	1	3	4	0.1	0
59.4552	F	0	GG	22.1	95	143	1.4	82		4.3	0	156	57	2a/2c	CT	TG	3.8	11.6	39188	1	3	3	1	0.1	0
48.7474	F	0	CC	20.8	72	130	0.4				0	160	60	2a	CC	TT	5.4	14	39068	1	3	4	4	0.02	0
63.6003	F	1	CG	21.8	67	176	0.5			4.1	0	153	54	2b	CC	TT	7.6	14.6	38840	3	3	3	1	0.1	0
54.7953	M	1	CG	20.8	99	191	1			4.2	0	168.5	65	1b	CC	TT	6.9	13.8	38427	3	3	3	2	0.02	0
49.7796	F	0	CG	13	83	124	0.5				0	168	94	1b	CC	TT	7.8	15.6	37578	3	1	3	2	0.2	0
66.4805	F	0	GG	27	57	70	0.8				0	152	55	1b	CT	TG	6	13.1	36847	3	3	4	4	0.05	0
70.7214	F	1	CG	10.6	81	70	1.5				0	150	53	1b	CC	TT	2.4	10.4	36531	4	3	4	4	0.2	0
54.0233	M	1	CG	14.1	103	211	0.8				0	168	80	2a2c	CC	TT	4.4	14	36531	5	3	4	3	0.03	0
50.5325	F	1	GG	12.8	153	161	1.1			3.4	0	140	54	1b	CC	TT	4.6	14.5	36032	3	1	4	4	0.02	0
61.1198	F	0	CG	11.2	147	203	0.6				0	157	58	2a2c	CC	TT	3.7	12.3	35551	1	3	3	1	0.03	0
42.5325	F	0	CG	14.8	80	103	1.1				0	155	65	1b	CC	TT	5.8	11.6	35266	3	1	1	4	0.02	0
39.1403	M	0	CC	25	63	99	0.7				0	169	74	1b	CC	TT	8.1	16	32449	1	3	3	1	0.01	0
34.9843	M	0	CG	31.5	41	83	0.8				0	164	78	1b	CC	TT	6.9	16.7	32230	1	1	3	1	0.02	0
45.4073	M	0	CC	25.9	55	118	1.9				0	160	73	2b	CC	TT	7	15.2	31880	3	1	3	3	0.03	0
57.3114	F	0	CG	16.2	97	138	0.8	94		3.9	0	150	58	2b	CC	TT	6.5	13.9	31726	1	3	4	3	0.15	0
68.5339	M	1	GG	13.5	112	142	1.1	84	28	4.5	0	160	67	1a	CC	TT	6.5	14.5	30230	4	3	4	4	0.3	1
44.9035	F	0	CG	21.3	133	146	1.3				0	165	71	2a2c	CT	TG	5.6	14.9	30167	3	1	3	3	0.6	1
42.8145	M	0	GG	18.5	102	183	1.3				0	155	57	2a2c	CC	TT	67.4	16	29242	3	1	4	4	0.1	0
59.0472	F	0	CC	12.8	124	151	0.9				0	152	48	2a2c	CC	TT	3.3	12.1	29091	3	1	4	3	0.02	0
41.6756	M	0	GG	18	152	335	1.2			4.5	0	185	78	2a/2c	CC	TT	6.5	15.2	28820	3	3	3	2	0.05	0
44.3121	M	0	CC	10.3	172	118	2.3				0	165	65	1b	CT	TG	6.4	14.7	28745	3	3	3	4	0.03	0
48.3587	F	0	CG	24.8	42	53	0.5				0	156	56	2a2c	CC	TT	5.9	10.2	28383.1	1	3	3	0	0.02	0
59.0883	M	1	CC	36.9	221	451	1.5		128		0	150	44	2a2c	CC	TT	12.7	15.2	28045	3	3	3	2	0.01	0
60.449	F	0	CG	10.1	222	202	0.8				0	153	82	2a2c	CC	TT	4.5	12.4	27890	4	4	3	4	0.05	0
44.2081	M	1	CG	6.8	144	205	2.1				0	165	75	1b	CT	TG	3.4	15.2	27707	4	1	4	4	0.03	0
57.6509	M	0	GG	18.6	164	312	0.3				0	167	70	2	CC	TT	7.8	15.3	27319	1	1	4	1	0.1	0
42.5298	M	0	CG	28.8	26	48	0.8				0	169	63	1b	CC	TT	5.3	14.5	27099	1	1	4	1	0.02	0
57.8234	F	0	CC	12.1	125	166	1.1	71			0	154	50	2a2c	CC	TT	4.4	12.4	27074	3	3	4	3	0.02	0
60.679	F	1	CG	13.8	129	162	0.5				0	158	46	2a2c	CC	TT	3.6	12.9	26832	3	3	3	3	0.02	0
46.6119	F	0	CG	9.1	84	81	0.4				0	152	64	2b	CC	TT	5.6	11.3	26085	1	1	1	4	0.02	0
61.3251	M	0	CG	19.8	40	42	0.5	51		4.6	0	173	66	2b	CC	TT	4.4	12.1	25520	0	1	0	0	0.02	0
29.2923	F	0	CG	20.5	68	94	0.8				0	155	48	2a	CC	TT	7	12.4	25010	1	3	3	1	0.02	0
59.729	F	1	CC	6.8	129	106	2	163		3.1	0	163	75	2b	CC	TT	2.8	21.4	24090	4	1	4	3	0.02	0
68.961	F	0	CG	17.7	169	236	0.9				0	162	62	2b	CC	TT	7.3	13.8	23186	4	4	3	3	0.15	0
65.7221	F	0	GG	19.2	84	86	1.4	91		4.1	0	152	60	2	CC	TT	5.4	13.8	23107	3	3	4	1	0.2	0
55.7645	F	0	CC	13.7	165	231	0.6				0	150	56	1	CC	TT	3.3	12.2	22990	1	3	3	3	0.02	0
40.3641	F	0	CC	18.8	103	147	0.9				0	161	46.5	2a2c	CC	TT	4.7	15	22562	1	1	3	2	0.01	0
57.117	F	0	CC	12	66	96	1			3.9	0	148	68	2a2c	CC	TT	4.9	12	22024	4	3	3	4	0.15	0
53.9384	F	0	CG	17.5	53	74	0.5				0	158	59	2a2c	CC	TT	4.5	13	21073	1	3	4	3	0.05	0
59.488	F	0	CC	8.8	233	261	1.2	101			0	163	67	2a2c	CC	TT	3.4	13.5	21042	3	3	4	4	0.02	0
47.7645	F	0	CC	30	62	80	0.7				0	158	67	1b	CC	TT	5.8	14	20642	1	3	3	3	0.02	0
45.5031	M	0	CG	22.3	81	119	1.4				0	166	72		CC	TT	8.9	15.5	20100	3	1	4	1	0.02	0
52.9254	M	0	CG	5.4	106	34	2				0	170	50	1b	CC	TT	4.3	13.3	19963	3	1	3	4	0.02	0
53.9658	F	0	CG	17.1	198	115	1				0	158	61	2b	CC	TT	5.1	12.6	18877.3	1	1	4	0	0.15	0
52.0602	M	1	CC	14.3	51	126	0.6				0	161	62	2a2c	CT	TG	5.5	16	18820	1	3	4	1	0.03	0
67.1294	F	0	CG	16.4	40	45	1.2				0	149	50	1b	CC	TT	3.8	14.5	18256.2	0	1	4	0	0.02	0
64.5366	M	0	CC	10.8	82	114	0.7	84	34	4.1	0	168	62.5		CC	TT	6.6	15.5	18079	3	1	4	1	0.3	1
51.6523	F	1	GG		162	143	1.5	159	116	4.2	0	156	58	2a2c	CT	TG	6	13.2	17869	4	3	3	4	0.4	1
51.1978	M	0	CG	29.1	124	208	0.5				0	164	71	1b	CC	TT	5.7	15.4	17694	1	3	3	1	0.02	0
57.0322	F	1	CG	16.5	88	138	1.1	79	53	4.4	0	156	69	2a2c	CC	TT	7.2	15.1	17617	0	1	3	2	0.1	0
67.0253	M	1	CG	22.7	73	96	0.9			4.5	0	159	70	2a2c	CC	TT	7.4	14.5	17496	3	1	3	3	0.02	0
56.7639	F	0	CG	12.1	66	267	1.8				0	153	60	2a2c	CC	TT	6.1	15.1	17467	3	1	4	2	0.02	0
34.8775	M	0	CG	12.9	116	214	0.7				0	174	72	1b	CC	TT	6.1	16.7	17294	3	1	4	1	0.02	0
39.1184	F	0	CG	16.2	78	89	0.8			4	0	160	51	2a2c	CC	TT	4.4	14.2	17097	1	1	3	1	0.02	0
67.9316	M	1	CC	21.2	55	113	0.6				0	168	59	1b	CC	TT	7.3	12.1	17057	3	3	3	0	0.05	0
63.373	F	0	GG	16	169		0.8				0	158	60	2a2c	CT	TG	6.4	14.8	16682	3	4	4	3	0.2	0
51.2142	F	0	CC	12.4	120	128	1.6				0	152	61	1b	CC	TT	5.5	9.7	16672	1	3	3	4	0.02	0
55.7591	F	0	CG	10.6	101	119	1			4.2	0	153	58	1	CC	TT	4	14.1	16395	3	3	4	1	0.02	0
54.3491	F	1	CG	17.9	113	174	0.9				0	160	65	2a2c	CC	TT	6.8	13.9	16147	1	3	3	1	0.05	0
56.3915	F	0	CC	11.2	164	186	0.7				0	154	52	2a/2c	CC	TT	3.4	14.3	16034	1	1	3	1	0.05	0
53.6728	F	0	CG	19.9	66	105	0.8	144	43		0	157	70	2a2c	CC	TT	8.3	15.1	15732	3	1	3	3	0.2	0
52.5202	M	0	CG	8.6	57	94	1.1				0	160	52.4	2	CC	GG	5.7	13.4	15650	3	1	3	3	0.02	0
50.8528	F	0	CC	18.3	60	389	0.8				0	157	65	2a2c	CC	TT	4	13.5	15544	1	3	4	1	0.02	0
60.3504	M	0	CG	8	315	297	1.6	115	247		0	172	82	2a2c	CT	TG	7.1	16.3	15371	3	3	3	3	0.05	0
50.4203	M	0	CG	12	50	91	1.1	68	22	4.2	0	170	79	2a2c	CC	TT	5.1	15	15329	3	3	4	1	0.01	0
62.8665	M	0	CG	11.2	97	114	0.9				0	165	73		CC	TT	5.2	13.3	14975	4	3	3	4	0.02	0
51.9671	M	0	CC	16.9	55	103	1	87	62	3.6	0	175	81	2	CC	TT	9.3	16.8	14589	3	3	3	3	0.02	0
50.9487	F	0	CG	29.3	89	85	0.5	186	24		0	154	54	1b	CC	TT	6.9	11.4	14375	3	1	4	1	0.02	0
48.052	F	0	GG	23.8	111	199	1				0	164	65	1b	CC	TT	3.7	14.3	14335	3	3	3	1	0.2	0
65.7221	F	1	CG	22.3	119	180	0.8				0	150	43	2	CC	TT	6.3	13.4	14000	3	3	4	3	0.02	0
54.6913	F	1	CG	13	138	122	1.6				0	153	50	1a	CC	TT	5.6	14.2	13999	4	3	4	4	0.3	0
74.245	F	0	CC	16.1	63	116	0.9			3	0	150	57	2a2c+4e	CC	TT	4.7	13.1	13797	3	3	4	2	0.4	1
45.7331	F	0	CG	21.3	164	244	1				0	157	54	2a2c	CC	TT	7.3	12.6	13507	3	3	4	1	0.05	0
56.9993	M	0	CG	15	100	164	1				0	165	72	1b	CC	TT	5.4	14.5	13045	3	4	4	4	0.3	0
65.1499	F	1	CC	17.5	156	188	0.8				0	160	73	2b	CC	TT	0	13.8	12637	3	3	3	1	0.1	0
56.0082	M	0	CG	10.4	262	466	1.1				0	167	61	2	CC	TT	3.6	13.6	12529	1	3	3	1	0.05	0
45.2704	M	0	CG	19.6	68	138	0.9				0	172	79	2a2c	CC	TT	7	14.6	12394	3	3	4	3	0.02	0
60.1396	F	0	CC	11.9	94	124	1				0	165	58	2b	CC	TT	5.4	12.8	12350	3	1	4	4	0.02	0
63.6167	M	1	CG	21.5	104	312	1				0	158	75	1b	CC	TT	10.3	16.2	12295	3	1	3	1	0.02	0
59.2526	F	0	CG	20.4	93	178	0.9	94	33		0	156	68	2b	CC	TT	5.9	15.9	11912	3	3	4	1	0.15	0
49.3689	F	0	CG	19	72	104	0.9				0	163	68	1b	CC	TT	4.4	10.7	11544	1	3	3	1	0.02	0
54.2259	M	0	CC	11.6	233	311	1.1		57	2.9	0	168	57	2b	CC	TT	4.7	15.9	11444	4	4	4	3	0.02	0
58.3463	F	0	CC	14.6	96	112	0.9	91	9		0	154	50	2	CC	TT	5.5	13.2	11282	3	4	1	3	0.02	0
55.0828	F	0	CG	31.4	72	117	0.8				0	154	50	2a/2c	CC	TT	8.9	15.1	11278	3	3	4	1	0.4	1
54.8802	M	0	CG	18.2	279	559	0.4		196	4.4	0	170	76	2b	CC	TT	5.7	14.2	11270	3	1	4	4	0.2	0
47.614	F	0	CG	10	74	81	1	147	125	4.4	0	154	44.5	1b	CC	TT	2.9	13.3	11143	1	1	3	1	0.02	0
46.1136	F	0	CG	15.5	24	19	0.7				0	155	51	2a2c	CC	TT	5.8	14.3	11091	3	4	3	3	0.01	0
72.783	M	0	CC	20.6	120	164	0.2	72	30	3.9	0	161	80.5	2a2c	CC	TT	4.6	12	10800	1	1	4	1	0.02	0
68.3313	M	1	CG	17	118	157	1.6				0	173	65.5	2	CC	TT	6.4	16.1	10794	1	3	4	2	0.01	0
43.822	F	0	CG	32.8	48	83	0.4			4.2	0	155	54	1b	CC	TT	9.8	12.1	10486	1	1	3	1	0.02	0
50.3874	M	0	CC	16.8	55	96	1			4.2	0	172	76	1b	CC	TT	8	16.3	10208	1	1	3	1	0.01	0
60.5667	M	0	CG	12.4	92	138	0.8				0	162	63.4	1b	CC	TT	4.8	16	10193	3	1	4	2	0.05	0
53.4401	F	0	CC	22.5	65	101	0.6				0	145	47	2a2c	CC	TT	6.8	12.2	10127	3	3	4	2	0.1	0
53.6099	M	0	GG	16	72	144	0.5				0	168	58	1	CC	TT	3.6	12.9	9942	1	1	4	2	0.02	0
57.4511	F	0	CC	13.7	139	180	0.7			4.2	0	158	60	2	CC	TT	6.5	12.7	9941	3	3	4	4	0.1	0
40.0821	M	0	CC	22	62	124	0.6			4.5	0	167	89	1b	CC	TT	7.6	15.1	9932	3	3	3	1	0.02	0
60.7721	F	0	CG	24.8	57	82	0.4	74		4.2	0	162	64	2a2c	CC	TT	9.2	12.8	9820	3	1	4	1	0.05	0
45.6947	F	0	CG	15.2	166	230	1.1				0	154	54	1b	CT	TG	5.2	15.7	9809	4	3	3	1	0.1	0
34.4887	M	0	GG	20.2	114	252	1.3				0	171	69	2b	CC	TT	6.1	15.7	9486	3	1	4	1	0.05	0
47.2088	F	0	CG	20.5	48	86	0.9				0	150	58	1b	CC	TT	7.3	11.5	9484.04	0	1	3	4	0.1	0
61.5934	F	0	GG	6.5	127	99	2.5	78	24	3.7	0	154	60	1b	CT	TG	2.4	10.7	9325	3	1	3	4	0.05	0
43.8741	F	0	GG	19.1	65	84	1				0	146	46	2a2c	CC	TT	8.7	13.2	9289	4	3	3	4	0.1	0
47.4059	M	0	CG	20.3	49	85	0.7	54			0	170	74	2a2c	CC	TT	7.6	15.4	9252	1	3	4	1	0.1	0
50.6256	F	0	CC	10.6	127	186	0.9	55			0	164	46	1	CC	TT	3.5	13.8	8912	1	3	4	1	0.02	0
74.3244	M	0	GG	6	234	304	1.9			3.5	0	154	50	2a2c	CC	TT	9.2	13.4	8404	1	3	4	4	0.02	0
59.9097	M	0	CG	21	125	165	0.6				0	165	67	1b	CC	TT	4.4	13.9	8324	1	1	3	3	0.02	0
55.5428	F	0	CG	9.2	184	94	1.6				0	160	81	1b	CT	TG	3.9	13	8322	1	3	3	4	0.03	0
52.5257	M	0	CG	15.1	60	99	1.2			4.4	0	160	52	1b	CC	TT	4.2	15	8024	1	3	3	3	0.02	0
72.4956	F	0	CG	14.9	110	143	0.7				0	157	45	1b	CC	TT	80.6	15.9	8016	1	3	4	1	0.02	0
54.2971	F	0	CG	12.3	128	144	0.9				0	160	53	1b	CC	TT	4	13.4	7950	1	1	3	4	0.02	0
58.5489	M	1	CG	14.1	40	75	0.9				0	170	71	2b	CC	TT	0.9	15.3	7932	0	3	3	1	0.02	0
54.3628	F	0	CG	7.6	66	94	1			4.2	0	157	45	1b	CC	TT	2.6	13.4	7900	3	1	3	3	0.03	0
49.3826	F	0	CC	19.8	66	105	1.2			4.3	0	153	49	2b	CC	TT	7.5	13.3	7713	3	3	3	1	0.02	0
52.2738	F	0	CG	14.4	130	164	1.2	136			0	149	60	2a2c	CC	TT	6.7	12.1	7504	3	3	3	4	0.05	0
19.2197	M	0	CC	29.7	66	72	1.1				0	177	62	1b	CC	TT	7.2	15.8	7469	1	3	4	0	0.02	0
58.5051	M	0	CG	13	83	99	1.2	111	41	4.3	0	162	50	1b	CC	TT	3.7	13.9	7288	1	1	3	4	0.02	0
43.3977	M	0	CC	21	49	81	0.9				0	172	65	2a2c	CC	TT	9.5	18.6	7066	1	3	4	1	0.02	0
72.3285	M	0	CG	11.5	102	139	0.5				0	167	55	2a2c	CC	TT	3.7	12.3	7053	1	1	3	4	0.02	0
59.2197	M	0	CC	19.2	49	27	0.9				0	177	80	2a2c	CC	TT	0	0	7014	1	3	3	1	0.02	0
71.2827	F	0	GG	10.6	103	99	1.1	110	47	3.5	0	154	69	1b	CC	TT	3.8	14.5	6934	3	1	3	4	0.15	0
67.8467	F	0	CG	26.2	56	42	0.6				0	160	60	2	CC	TT	5.8	12	6841	3	3	3	2	0.4	0
39.833	F	0	CG	17.7	103	150	1.3	72	69	4.4	0	155	55		CC	TT	5.9	12.2	6652	3	1	3	4	0.02	0
71.5455	F	0	CC	6.3	269	228	1.7				0	160	65	1	CC	TT	3.1	11.7	6649	4	3	3	4	0.05	0
51.154	M	0	CC	16.6	126	148	1.4				0	170	60	1b	CC	TT	4.5	16	6569	3	3	3	1	0.05	0
44.7693	M	0	CC	28.2	38	54	0.5				0	168	60	2a2c	CC	TT	5.7	13.6	6254.23	1	3	1	0	0.03	0
62.5106	M	0	CC	22.6	361	33	0.9				0	165	53	2b	CC	TT	7.7	13.3	6249	1	1	3	0	0.02	0
75.0253	M	0	GG	5	203	344	0.9	107	18	3.8	0	168	72	2a/2c	CC	TT	3.5	11.5	6210	3	3	4	4	0.05	0
49.3908	F	0	CC	16.1	182	192	1.1			3.8	0	157	78	1b	CC	TT	4.1	9.6	5894	3	3	4	4	0.02	0
53.7413	F	0	GG	7.5	66	93	0.6				0	157	54	2a2c	CC	TT	2.5	11.2	5777	1	1	3	0	0.02	0
51.0089	F	0	CC	11	61	82	0.9				0	167	57	2b	CC	TT	7.6	13.7	5603	4	3	4	4	0.02	0
56.5339	F	0	CC	10.1	156	260	0.9				0	159	64	1b	CC	TT	3.9	16.7	5553	3	3	3	0	0.15	0
57.6509	F	1	CG	9.2	127	214	1.4	87		2.4	0	153	60	2a2c	CC	TT	6.2	13.5	5542	4	3	4	4	0.4	0
44.7775	M	0	CG		75	172	1.1				0	172	69	2a2c	CC	TT	4	16.1	5454	1	1	4	1	0.1	0
60.0465	F	0	CC	17.3	101	125	0.6				0	153	58	1b	CC	TT	9.1	12.9	5394	1	1	4	3	0.01	0
60.5147	F	1	CG	9.5	127	189	1.2	62			0	156	53	1b	CT	TG	3.2	13.3	5378	3	1	3	4	0.05	0
42.6667	F	0	CG	23.9	87	128	0.4				0	163	57	2b	CC	TT	6.5	8.6	5378	1	3	3	1	0.02	0
69.7166	M	0	CG	8.9	93	120	0.3	108	51	3.1	0	168	68	2b	CC	TT	4.8	15.5	5344	1	1	3	2	0.02	0
43.7755	F	0	CG	19.9	72	130	0.7				0	154	56	1b	CC	TT	3.9	12.8	5245	1	3	3	1	0.15	1
73.4894	M	0	CG	15.5	91	156	2.1				0	161	61	1	CC	TT	5.3	13.8	5115	3	3	3	3	0.02	0
48.178	F	0	CG	22.3	51	78	1.2	62		4	0	152	54	2a2c	CC	TT	6.5	15.5	4957	3	3	3	1	0.02	0
68.7118	M	1	CG	8.8	44	47	0.9				0	152	48	2	CC	TT	5.2	14.3	4914	3	3	4	3	0.02	0
66.6886	F	0	GG	9.6	84	106	1				0	160	50	4a+2a/2c	CC	TT	3.6	12.8	4702	4	1	3	4	0.05	0
64.3751	M	0	CC	12.5	133	145	0.6				0	171	61	2	CC	TT	4.6	13	4664	3	3	4	3	0.05	0
58.7817	M	0	CC	16.5	137	163	1.6				0	180	72	2a2c	CC	TT	5.5	11.6	4634	1	4	3	3	0.02	0
71.3046	F	1	CC	9.5	68	50	0.7	62		3	0	147	58.4	2a2c	CC	TT	5.1	12.1	4543	3	1	3	3	0.05	0
63.7454	F	0	CG	25.2	67	127	0.5			4	0	155	48	2a2c	CT	TG	5.4	12.7	4542	1	4	4	1	0.02	0
56.5147	M	0	CG	7.6	51	79	1.5				0	160	68	2a2c	CC	TT	4.5	15	4485.96	1	3	3	3	0.02	0
54.8036	F	0	CG	9.7	42	46	1.6			4.7	0	155	70	1b	CC	TT	4.3	13.9	4395	3	1	3	3	0.05	0
55.7481	F	0	GG	13.9	50	64	0.8	66			0	155	60	2	CT	TG	4	15.8	4376	3	1	4	1	0.1	0
52.4244	F	0	CG	14.8	73	91	0.7				0	155	56	1	CC	TT	6	13.4	4266	1	3	4	1	0.3	1
49.0185	M	0	CG	20.9	59	105	0.8				0	170	80	2a2c	CC	TT	4.7	15.3	4209	1	3	4	1	0.1	0
41.6044	F	0	CC	13.5	282	272	1	138	69	3	0	160	48	3b	CC	TT	5	12.7	4048	1	1	3	3	0.05	0
58.1465	M	0	CG	20.9	56	107	0.6				0	167	55	2a2c	CC	TT	4.3	13.6	3859	1	3	4	1	0.01	0
16.2464	M	0	CC	18.8	72	226	1	203	18		0	177	55	2a2c	CC	TT	6	15.2	3835	1	1	3	1	0.01	0
67.9425	M	0	CG	10.8	117	177	1.2			3.7	0	158	83	2a2c	CC	TT	8.9	12	3794	1	1	3	2	0.1	0
64.1697	F	0	CG	12.1	161	143	1.2			4	0	152	55	2a2c	CC	TT	4.5	14.3	3731	1	1	3	1	0.02	0
57.4648	F	0	CC	21.7	134	416	0.9	71	28		0	159	68	1b	CC	TT	5.6	14.1	3731	3	3	4	2	0.02	0
55.9425	M	0	CC	13.2	181	241	0.6				0	158	63	2a2c	CC	TT	4.8	12.1	3661	4	1	3	4	0.1	0
52.3888	M	1	CC	19.8	317	322	0.7				0	169	78	2a2c	CC	TT	7.2	16.3	3660	3	3	3	3	0.1	0
52.1478	F	0	GG	14.9	165		0.8				0	163	71	2b	CT	TG	4.5	13.4	3616	4	4	3	3	0.1	0
47.4689	F	0	CG	24.7	126	334	0.7	101	37		0	157	52	2a2c	CC	TT	4.6	14	3554	1	1	4	1	0.02	0
64.4463	M	0	CG	23.3	104	199	0.8	69			0	168	60	2a2c	CT	TG	6.4	15.9	3530	1	1	4	2	0.1	0
52.2327	F	0	CG	22.2	159	171	0.9				0	147	47	2a2c	CC	TT	9.1	15.5	3484	3	1	4	3	0.1	0
51.6578	M	0	GG		126	217	1.1		19	4.8	0	175	60		CC	TT	4.8	0	3477	3	3	4	1	0.02	0
54.8227	F	0	CG	12.2	69	30	0.6				0	152	48	2b	CC	TT	5.9	13.1	3350.38	1	1	4	0	0.1	0
59.2936	F	0	CG	9.5	135	180	0.7	73		4.4	0	162	65	1	CC	TT	3.3	14.3	3295	3	1	3	4	0.15	0
72.1533	M	1	CG	14.7	105	207	0.6				0	169	76	1b	CC	TT	5.1	15.5	3149	1	3	3	3	0.02	0
46.0534	F	0	CC	13.8	188	285	0.7				0	156	62	1b	CC	TT	5.5	11.4	3071	1	1	4	3	0.02	0
60.0821	F	1	CG	16.1	51	77	0.4				0	152	50	2a2c	CC	TT	4.9	13.5	3037	1	3	3	3	0.2	0
56.2136	M	0	CG	20.4	79	132	1.6				0	165	67	1b	CC	TT	5.8	15.1	2974	1	3	3	1	0.01	0
75.4168	F	0	GG	19.7	118	171	1			4.2	0	154	65	2	CC	TT	5	12.8	2970	3	3	3	1	0.02	0
60.063	M	1	CG	5.8	57	91	0.7	120		3.1	0	171	59	2a2c	CC	TT	4.2	13.5	2953	0	1	1	0	0.01	0
57.5496	F	1	GG	7.1	88	107	2.1				0	156	61	1b	CT	TG	5	14.6	2944	4	1	4	4	0.1	0
69.473	M	0	CG	14.6	103	96	1				0	156	60	2a/2c	CC	TT	3.6	12.7	2883	3	3	3	4	0.02	0
66.8857	M	0	CG	10.7	130	135	1				0	164	66	2b	CC	TT	4.7	15.4	2812	3	3	3	2	0.02	0
65.4839	M	0	CC	12.3	48	52	0.8	64			0	178	72	2a2c	CC	TT	6	14.4	2680	3	3	4	3	0.02	0
24.1889	F	0	CG	20.3	23	25	2				0	156	46	1b	CT	TG	4.4	12.2	2552.88	0	3	3	0	0.02	0
54.7214	M	1	CC	9.6	40	50	0.6				0	170	74	2a2c	CC	TT	5	12.6	2546	3	1	3	4	0.02	0
45.5797	F	1	CG	14.2	90	175	0.7				0	166	50	2a2c	CC	TT	4.2	15.2	2478	3	3	4	3	0.02	0
49.6454	F	0	CG	21.7	97	125	0.9				0	161	59	2b	CC	TT	5.9	13	2478	3	3	4	3	0.02	0
51.6386	M	0	CG	22.5	36	64	1.3				0	165	73	2	CC	TT	5.9	16.1	2445	1	1	3	2	0.02	0
37.5058	F	0	CC	13	39	50	0.8				0	159	53	2a2c	CC	TT	3.9	11.8	2440	3	3	4	2	0.02	0
63.4031	F	1	CC	11.8	101	120	1.6			4.3	0	155	67	1b	CC	TT	6.4	14.3	2426	3	1	4	4	0.02	0
33.3908	M	0	CG	23.4	70	89	0.5	59		4.1	0	167	65	1b	CC	TT	5.1	11.4	2400	0	1	1	0	0.02	0
54.8912	F	0	CC	22.1	40	101					0	158	68	1b	CC	TT	5.3	13.3	2310	1	3	3	1	0.01	0
60.9829	F	0	GG	8	204	180	2.1			2.8	0	158	63	1	CT	TG	3.4	13.1	2301	4	1	3	4	0.02	0
46.5352	M	0	CG	12.4	54	156	0.9				0	170	89	2a2c	CC	TT	6.1	16.5	2277.88	0	3	4	0	0.1	0
54.8392	M	1	CG	25.6	60	97	0.6				0	161	73	2a2c	CC	TT	8	16	2220	1	3	3	1	0.05	0
56.0712	F	0	CG	20.3	113	194	0.5			4	0	166	76.5	1b	CC	TT	6.5	14.3	2202	1	1	3	1	0.1	0
53.6263	F	0	CG	22.5	136	302	0.7				0	143	74	2b	CC	TT	6.3	15.5	2195	3	3	3	3	0.1	0
71.05	F	0	CC	14.3	71	80	1.4	115		3.7	0	151	58	2a2c	CC	TT	8	13.5	2173	1	1	3	4	0.3	0
58.1547	M	0	GG	12.3	66	87	0.9				0	164	61	2a2c	CC	TT	6.4	15.7	2109	1	3	3	2	0.2	0
53.7659	F	0	CG	17.4	170	206	0.6	108			0	156	43	2a2c	CC	TT	5.5	15.4	2033	1	3	3	1	0.02	0
40.4928	M	0	CG	25	50	128	1			4.6	0	169	74	2	CC	TT	5.8	15.8	1954	1	3	4	2	0.15	0
58.1136	M	0	CG	17.5	220	291	0.6		32	4.1	0	177	68	2	CC	TT	5.5	15.3	1905	3	3	4	1	0.05	0
54.0452	F	1	CC	16.9	159	438	0.5				0	148	62	2a2c	CC	TT	6.3	11.8	1880.77	3	3	3	4	0.02	0
55.7207	F	0	CC	17.1	141	181	0.6				0	153	46	1b	CC	TT	4.9	11.6	1722	1	3	4	1	0.02	0
70.8775	F	0	GG	16	90	100	0.8				0	158	63	2a2c	CT	TG	6.2	13.3	1696	0	1	3	4	0.02	0
60.2683	F	0	CC	13.2	68	88	1	106	214	4.1	0	154	56	2a2c	CC	TT	4.5	13.6	1636	1	2	3	3	0.02	0
49.1389	F	0	GG	17.6	81	128	0.7	190	17		0	158	67	2	CC	TT	5.3	15.1	1568	1	3	3	1	0.05	0
72.2656	M	1	CC	12.1	75	95	1.1		104	3.7	0	152	57	1b	CT	TG	8.2	15.4	1500	1	1	1	4	0.02	0
70.6831	M	0	CC	20.6	68	92	1.1				0	165	62	2b	CC	TT	6.9	16	1495	1	3	4	1	0.05	0
52.9555	F	0	CG	6.2	95	140	0.5				0	163	60		CC	TT	3.9	11.5	1460	1	1	4	2	0.02	0
59.0856	M	1	CC	20.7	77	138	1.1	102	43	4.3	0	160	65	1b	CT	TG	6	15.5	1435	3	1	3	1	0.02	0
40.1396	M	0	GG	10	61	74	0.9	105		3.4	0	173.5	86	1b	CC	TT	3.7	15	1398	4	1	4	4	0.02	0
60.7639	F	0	CG	13.5	71	85	0.7				0	152	52	2a2c	CC	TT	5	10.6	1368	3	1	3	4	0.15	0
56.2847	M	0	GG	11.6	75	117	0.6	74		4.3	0	174	73	2b	CC	TT	7.7	15.3	1268	1	1	3	4	0.05	0
46.5681	F	0	CG	25	83	163	0.5				0	158	51	2a2c	CC	TT	0	12.8	1218	3	3	3	3	0.01	0
52.1177	F	0	CG	9.6	112	99	0.7				0	158	65	1b	CC	TT	5.1	12.6	1183	3	3	3	4	0.02	0
36.846	M	0	CG	12.5	58	116	1.1	83	35	4.6	0	170	70	6a/6b	CC	TT	8.8	16.9	1159	1	3	3	2	0.02	0
64.1752	M	0	CC	21.9	176	228	1.3				0	170	86	2a2c	CC	TT	6.5	16.6	1158	3	1	4	4	0.02	0
33.3854	M	1	CC	17.4	86	96	1.6	65		4.5	0	172	63	1	CC	TT	7.5	14.7	1151	3	1	3	4	0.01	0
68.5558	F	1	CG	15.8	228	263	1.5	81		3.2	0	147	61	1b	CC	TT	5.5	11	1100	3	1	3	2	0.05	0
41.8891	F	0	CC	7.4	179	303	0.8				0	154	50	2a2c	CC	TT	4.5	12.9	1098	3	1	4	4	0.02	0
26.7734	F	0	CC	23.1	70	97	0.5				0	160	53		CC	TT	4.7	13.5	1076	0	3	4	1	0.02	0
64.0438	M	1	CC	19.9	179	386	1.1	62		4.2	0	171	60.5	1b	CC	TT	4.3	14.1	986	1	1	3	1	0.02	0
57.4264	F	0	CC	19.5	106	114					0	150	51	2a2c	CC	TT	8.2	12.3	978	1	3	4	3	0.15	0
62.2615	F	0	CG	25.9		67		370			0	165	64	2a2c	CC	TT	4.2	11.7	867	1	4	3	1	0.03	0
64.7283	M	1	CG	10.6	61	86	1.1			4.2	0	160	69	2a2c	CC	TT	8.1	12.3	859	3	1	4	1	0.3	0
31.0582	F	0	CG	25.8	41	134	0.6				0	158	75	1b	CC	TT	9.8	15	851	1	3	1	0	0.02	0
63.217	F	1	CG	16	114	213	1.2				0	151	67	2a2c	CC	TT	5.8	12.5	810	3	4	3	1	0.02	0
64.7639	M	0	CG	21.1	79	91	0.9	84			0	153	65	2a2c	CC	TT	7.3	12.8	765	1	1	4	3	0.02	0
56.0164	F	1	CG	8.4	89	87	1	198	84		0	154	58	1b	CC	TT	5.4	14.4	756	4	3	3	4	0.02	0
65.1636	M	0	CG	14.2	143	147	1.3	302	138	2.8	0	165	71	1a	CT	TT	4.9	10.5	729	3	3	1	1	0.1	0
63.9316	M	0	CG	16.1	131	237	1.3	106	32		0	166	54	1	CC	TT	5.5	15.6	693	3	3	4	3	0.1	0
45.1663	F	0	CC	22.2	31	28	0.6				0	159	58	2a2c	CC	TT	4.4	13.9	658	3	3	3	1	0.02	0
29.41	F	0	CC	20.7	139	187	0.5	69	28		0	157	46	1b	CC	TT	12	12.5	627	1	1	3	1	0.02	0
54.9185	M	1	CC	20.4	64	29	0.5				0	168	59	2a2c	CC	TT	9	12.7	615.192	1	1	4	0	0.02	0
52.6379	M	1	CG	14.8	91	131	0.7				0	163	63	1b	CT	TG	7	15.4	615.192	3	3	4	3	0.02	0
60.9856	M	0	GG	20.8	65	83	1.5				0	176	65	2	CC	TT	9	12.9	615.192	5	4	4	0	0.05	0
58.078	F	0	CG	12.7	90	91	0.6			4.2	0	151	50	2a2c	CC	TT	4.8	12.8	615	3	3	3	3	0.05	0
49.5688	F	0	CG	14.2	103	156	1				0	157	50	1a	CC	TT	3.7	13.1	615	3	3	4	3	0.02	0
57.2841	F	0	CG	19.7	35	34	0.7				0	150	52	2a2c	CC	TT	5.3	13.7	615	1	1	3	0	0.02	0
73.9411	M	1	CG	14.2	213	440	0.6	59		2.9	0	160	52	1b+2	CC	TT	8.4	12.1	615	3	3	4	3	0.02	0
56.95	F	1	GG	11.1	112	108	1.4				0	162	52	2a2c	CC	TT	4.5	13	615	3	4	4	4	0.02	0
61.9083	F	0	CG	10.2	117	88	1.6				0	152	53	2a2c	CC	TT	5.4	13.5	615	4	4	3	4	0.02	0
59.6331	F	0	CG	13	136	175	0.9				0	156	56	2	CC	TT	4.7	12.2	615	3	3	4	3	0.02	0
59.9754	F	0	CG	9.7	92	109	1				0	160	56	2a2c	CC	TT	4.2	12.4	615	3	1	3	4	0.02	0
63.1321	F	0	CG	15.6	74	92	0.9			4.1	0	160	58.8	2a2c	CC	TT	7.4	12.5	615	4	1	4	4	0.05	0
57.0623	F	1	CC	8.7	70	82	1.1				0	158	60	2b	CC	TT	4.4	12.7	615	1	1	1	4	0.02	0
52.8569	F	0	CG	30	31	38	0.7				0	160	65	2a2c	CC	TT	9.2	13	615	3	1	4	1	0.02	0
47.3402	F	1	CG	8.3	119	258	0.7				0	159	66	1	CT	TG	13	13.6	615	3	1	3	4	0.05	0
62.1081	F	1	CG	14.8	77	87	0.9			4.1	0	164	69	2b	CC	TT	4.8	12.5	615	1	1	3	4	0.02	0
60.011	M	0	CG	21.6	105	152	1.5	78			0	172	70	1	CC	TT	6.6	15.3	615	3	3	3	4	0.05	0
51.0773	F	0	CG	44.7	100	176	0.8				0	158	75	2	CT	TG	5.5	14.4	615	1	1	4	3	0.05	0
54.9377	F	0	CG	17.8	130	259	0.7				0	158	75	2b	CC	TT	6.4	14.2	615	3	4	4	3	0.01	0
54.256	F	0	CG	10.6	145	125	1.5				0	164	82	1b	CC	TT	5.9	12.8	615	4	3	4	4	0.02	0
54.9185	F	0	GG	23.3	63	110	0.5				0	152	60	2a2c	CT	TG	5.6	13.2	566	1	4	4	2	0.15	0
64.2382	M	0	CG	15.4	148	219	0.5				0	160	72	1b	CC	TT	6	14.6	550	1	3	3	1	0.02	0
34.6804	F	0	CG	16.1	97	132	0.7				0	167	56	2a2c	CC	TT	4.8	13	455	1	3	4	1	0.02	0
60.0602	F	0	CG	26	79	143	1				0	158	54	2a2c	CC	TT	0	14.7	380	3	3	4	1	0.02	0
52.5229	F	0	CG	13.2	96	262	0.9				0	152	47	2b	CC	TT	4.8	13.1	351	1	1	3	1	0.02	0
62.8337	M	1	CG	8	128	193	1.7	105			0	166	78	2	CC	TT	5	17.7	341	3	1	3	3	0.25	0
53.0404	F	0	CC	32.3	299	406	1.4			4	0	160	60	2b	CC	TT	4.7	12.2	335	1	3	4	1	0.02	0
56.8159	F	0	CG	14.2	54	59	0.8				0	167	66	2	CC	TT	3.9	15.5	191	3	3	3	1	0.02	0
26.6585	M	0	CC	22.8	83	241	0.7				0	176	80	1a1b	CC	TT	5.2	14.1	85	1	4	4	1	0.02	0
76.3477	M	0	CC	14.7	101	129	0.5				0	168	90	2a2c	CT	TG	6.4	14.1	75	3	4	3	3	0.01	0
50.4422	F	0	GG	20.2	65	95	0.5				0	157	48	2a2c	CC	TT	6.4	13.6	69	1	3	3	1	0.02	0
56.9966	M	0	CG		73	126	0.9	58	20	4.4	0	167	63	1b	CC	TT	0	0	62	1	3	3	1	0.05	0
68.334	F	0	GG	8.7	112	139	1.1	60		3.4	0	173	60	2	CC	TT	4.3	13.4	57	4	3	4	4	0.02	0
49.0842	F	0	GG	13.6	83	150	0.6				0	162	50	2a2c	CC	TT	4.1	11.4	55	3	3	4	3	0.02	0
30.2012	M	0	CG	29.3	492	851	0.8				0	179	82	3a+6a	CC	TT	8.9	14.7	48	3	4	4	1	0.02	0
55.1923	F	1	CC	25.4	252	447	0.5	127	26		0	150	60	1b	CC	TT	6.5	14.1	39	1	3	4	2	0.01	0
60.2875	M	0	CC	15.1	156	248	0.6			4.3	0	156	45	2a2c	CC	TT	5.9	13.6		6	1	4	2	0.05	0
55.258	F	0	CG	10.3	71	81	0.8			4.4	0	148	50	2a2c	CC	TT	3.5	13.7		1	1	4	1	0.01	0
62.9925	M	1	CC	22.1	143	364		295	456	2.7	0	162	56	1b	CC	TT	6.5	16.5		3	1	3	1	0.03	0
46.5791	M	0	CC	12.9	205	195	1				0	166	56		CC	TT	7	17.9		1	3	3	1	0.1	0
66.757	F	0	CC	13.9	32	24	0.9				0	156	58	1b	CC	TT	4.2	12.6		3	3	3	3	0.01	0
30.5544	M	0	GG	11.4	102	87	1.5				0	170	70	1	CT	TG	5.1	9.3		4	1	3	3	0.05	0
63.3758	F	0	GG	16.8	86	103	0.8	94		4.2	0	155	75	1a	CC	TT	4.5	11.2		1	3	4	3	0.2	0
51.5647	F	0	GG	29.1	87	88	0.5	151			0	151	78	1a	CC	TT	8.1	12.4		3	1	4	3	0.15	0
22.0315	M	0	CC	17.4	123	338	1.2				0	177	100	2a2c	CC	TT	6.7	16.7		1	4	4	1	0.02	0
49.6235	F		GG	11.5	109	114	0.8	102	123	3	0	152	41	1b	CC	TT	5.1	15.5		1	2	2	3	0.05	0
70.809	F	0	CC	24.6	27	24	0.4				0	162	41	2a2c	CC	TT	7.8	11.3		1	1	3	2	0.02	0
50.3326	F	0	CG	26.6	96	169	0.8				0	149	46	2b	CC	TT	4.6	13.5		1	1	3	1	0.03	0
54.0452	F	1	CC	14.7	78	117	0.7				0	154	46	2a2c	CC	TT	4.1	13.4		1	3	3	2	0.05	0
69.9849	F	0	CC	15	185	272			95	4.2	0	148	47	1	CT	TG	4.7	13.2		3	3	4	3	0.2	0
44.052	F	0	GG	26.1	53	86	0.4	58			0	156	47	1a	CC	TT	6.1	11.4		3	1	4	1	0.02	0
57.9055	F	0	CG	15.3	137	178	0.6				0	152	48		CC	TT	5.3	12.7		4	3	4	4	0.05	0
60.6461	F	0	CC	12.8	77	186	0.6				0	152	48	2a/2c	CC	TT	3.3	11.2		1	3	4	2	0.02	0
28.898	F	0	CC	17.8	54	103	0.5				0	156	48	1b	CC	TT	6.2	12.8		1	3	4	0	0.02	0
60.512	F	0	GG	7.8	94	124	0.7			4.3	0	156	48	2a2c	CC	TT	3.2	12.7		1	1	3	3	0.02	0
34.9843	F	0	CG	21.2	137	213	1.2				0	157	48		CC	TT	5.2	11		1	3	3	0	0.02	0
62.4203	F	0	CC	12.4	61	74	1.1				0	148	49		CT	TG	4.4	13.1		1	1	3	0	0.1	0
53.7632	F	1	CC	24.9	35	69	0.5				0	148	49	2a2c	CC	TT	6.6	13.2		1	1	3	0	0.05	0
57.1828	F	0	CC	13.8	74	134	0.8				0	157	49	2a2c	CC	TT	3.4	13		1	1	1	1	0.02	0
54.809	M	0	CG	15	90	147	0.6				0	173	49	1b	CC	TT	4.4	11.4		1	3	1	0	0.02	0
68.1697	F	0	CC	14	102	148	0.9		21	4	0	155	50	1b	CC	TT	3.3	15.8		3	3	4	3	0.02	0
23.488	F	0	GG	21.7	44	104	0.7	81			0	156	50	2	CC	TT	5.2	13.5		1	3	3	1	0.02	0
56.3751	M	0	CG	24.5	129	201	0.6	70	74		0	156	50		CC	TT	5.1	13.7		1	1	3	1	0.02	0
57.9795	F	0	CG	15.7	119	118	1				0	164	50	2b	CC	TT	3.5	13.7		1	1	4	4	0.02	0
50.8036	F	0	GG	13.1	204	232	1.4				0	154	50.5	2a2c	CC	TT	5.6	12.8		4	4	4	4	0.1	0
53.5715	F	0	CG	22.6	52	80	2.1				0	152	51	2	CC	TT	20	11		1	3	4	1	0.05	0
70.0178	F	0	GG	19.1	119	121	0.8				0	153	51	1b	CC	TT	4.2	14.6		1	3	3	1	0.05	0
25.3963	F	0	CC	37.5	33	54	1				0	166	51	2b	CT	TG	9.4	14.6		1	1	1	0	0.02	0
49.8754	F	0	CG	8	147	130	2				0	150	52	2	CC	TT	2.8	12.7		4	1	4	4	0.02	0
73.0541	F	0	GG	17.7	122	99	0.8				0	151	52	2	CC	TT	4.7	14.2		1	1	4	1	0.05	0
60.219	F	0	CG	15.2	88	182	0.7				0	156	52	1b	CT	TG	5.9	14.4		3	1	4	1	0.4	0
71.3402	F	0	GG	10.3	216	105	0.9			3.8	0	156	52		CC	TT	3.1	10.3		3	3	3	3	0.35	0
66.6092	F	0	CG	13.7	67	82	0.3				0	157	52	2a2c	CC	TT	5	13.9		3	3	3	1	0.01	0
61.9302	F	0	GG	27	104	109	1				0	156	53	2a2c	CT	TG	5.5	12.2		3	3	3	4	0.05	0
63.655	F	1	CC	25	97	127	0.8				0	152	54	2a2c	CC	TT	7.2	15.4		3	4	3	1	0.01	0
49.5305	F	0	CG	23.1	138	252	1.2	94	15		0	156	54	2a2c	CC	TT	3.4	12.3		1	3	4	1	0.02	0
66.7734	F	0	GG	11.9	100	91	1				0	157	54	1b	CC	TT	5.2	14		3	3	3	4	0.02	0
54.6913	F	0	CG	17.8	124	222	0.5				0	158	54	2	CC	TT	3.6	13.4		1	1	3	2	0.02	0
55.373	F	0	CC	15.9	103	119	0.5				0	160	54	1b	CC	TT	7.3	13.8		3	1	4	2	0.02	0
43.614	F	0	CG	8.2	100	235				4.6	0	160	54	1b	CC	TT	4.3	13.9		3	1	4	4	0.15	0
60.8843	F	1	CG	20	80	157	0.6				0	160	54.5	1b	CC	TT	5.7	13.5		1	3	3	1	0.5	0
23.6386	F	0	CG	21.6	33	33	0.4	89	15		0	163	55	6	CC	TT	5	14		0	3	3	0	0.02	0
65.8782	M	0	CG	31.4	99	104	0.8				0	167	55	2	CC	TT	7.1	13.4		3	3	4	4	0.02	0
58.8802	F	0	CC	21.1	65	81	0.6				0	158	56	1b	CC	TT	5.4	14.8		3	1	4	2	0.02	0
39.729	M	0	CG	17.9	51	108	0.7				0	160	56	2a2c	CC	TT	4.6	15.5		1	3	3	1	0.05	0
57.7057	M	0	CG	7.6	67	123	1.9			4	0	167	56	2a2c	CC	TT	4.2	14.1		3	3	3	4	0.2	0
70.8501	F	0	CC	8.4	117	120	0.9	80	37		0	152	56.2	1b	CT	TG	3.9	12		3	3	3	3	0.02	0
60.1177	F	0	GG	18.6	410	417		93			0	152	56.2		CC	TT	5.2	12.8		3	1	3	4	0.02	0
66.9268	F	0	CG	15.4	121	111	2				0	152	57	2a2c	CC	TT	4.6	13.5		1	3	3	1	0.02	0
46.8419	F	0	CG	20.5	147	218	0.7				0	160	57	2a2c	CC	TT	3.8	14.5		3	3	4	0	0.02	0
47.0062	F	0	CC	19	63	96	0.7				0	150	59	1b	CC	TT	4.8	14.2		3	1	4	2	0.02	0
51.6331	F	1	CG	13.2	146	271	1.3				0	159	60	2a2c	CC	TT	5.4	12.8		1	1	3	2	0.05	0
74.5243	M	0	CG	12.4	222	328	0.7				0	160	60	2b	CT	TG	5.3	13.9		4	3	3	3	0.02	0
54.3491	M	0	CC	10.7	200	350	0.6				0	162	60	1	CC	TT	5	16		1	1	3	0	0.02	0
72.8049	F	0	CC	10	134	132	0.9	127	31	3.4	0	146	61	2a2c	CC	TT	37.3	13		3	3	4	3	0.02	0
47.937	F	1	GG	20.6	74	86	0.9	83			0	157	61	2	CC	TT	10.2	14.7		1	1	3	1	0.2	0
50.3162	F	0	CG	16.6	104	132	0.6			4.3	0	160	61	1b	CC	TT	5.3	13.6		3	3	3	1	0.02	0
59.0007	M	0	CC	17.1	63	153	0.9				0	163	61	1b	CC	TT	4.8	14.8		3	3	3	1	0.02	0
45.1499	M	0	CC	23.7	129	295	1.1	81	67	3.5	0	170	61	1b	CC	TT	5.5	17		1	3	3	2	0.02	0
54.4613	M	0	CG	10.3	128	170	0.8	170	189	3.9	0	165	62	1b	CT	TG	7.3	14.3		5	1	3	4	0.05	0
66.9405	F	0	GG	4.5	129	108	1.4				0	166	62	1	CC	TT	4.5	11.9		4	3	4	4	0.02	0
64.4956	F	0	CG	9.6	174	228	0.9				0	151	63	2b	CC	TT	4.8	14.7		1	3	4	0	0.1	0
42.8337	F	0	CG	30.5	36	82	0.6				0	157	63	2	CC	TT	4.4	9.8		3	3	4	2	0.05	0
53.0951	F	0	CG	24.4	115	239	0.6				0	158	63	1b	CC	TT	6.6	13.7		1	3	4	1	0.1	0
51.3484	M	1	CC	6.7	109	179	1.6	83		4.3	0	174	63	1b	CT	TG	3.9	14.5		3	1	4	4	0.01	0
49.3333	M	0	CG	18.3	141	216	0.8				0	167	64		CC	TT	6	14.5		3	3	3	1	0.05	0
61.7604	F	0	CC	20.2	126	177	0.7	93		4	0	157	65	2a2c	CC	TT	8	14.8		3	3	4	1	0.2	0
54.9843	F	0	CG	13	107	180	0.6				0	158	65	2a2c	CC	TT	5.9	11.3		3	3	4	1	0.1	0
51.5099	F	0	CC	25.1	162	266	0.8				0	163	65	2a2c	CC	TT	5.4	13.2		1	1	1	0	0.02	1
53.5989	M	0	CG	18.8	108	186	0.8	48		4.7	0	167	65	2b	CC	TT	5.7	16		1	3	4	1	0.03	0
39.0992	M	0	CG	33	64	96	0.7				0	176	65	2a2b	CC	TT	6	11.1		3	3	4	1	0.02	0
61.5934	F	1	CC	20	57	80	0.6				0	150	66	2a2c	CC	TT	6.6	13.5		0	1	1	0	0.15	0
54.0014	F	0	CG	36.4	58	108	0.9		12		0	156	66.5	2a2c	CC	TT	5	14.4		1	3	3	1	0.05	0
47.3484	F	0	CG	16.5	111	118	1				0	158	67	2a2c	CC	TT	5.7	12.8		1	1	4	1	0.02	0
37.2731	F	0	GG	26	62	134	1.3				0	159	67	1b	CC	TT	6.8	14.2		3	1	4	1	0.1	0
48.6927	F	0	CC	22.6	87	143	1.2				0	160	67	2a2c	CC	TT	5.3	11.2		1	3	4	1	0.02	0
55.0965	F	0	GG	17.3	93	147	0.4				0	162	67	2	CC	TT	4.8	14		1	1	1	4	0.15	0
64.8597	F	1	GG	6.5	154		0.2	171	31	3.7	0	165	67		CC	TT	3.9	12.4		1	1	3	4	0.35	0
53.5469	M	0	CG	16.2	88	96	0.8				0	167	67	2a2c	CC	TT	2.8	13.7		3	3	4	1	0.01	0
46.4723	M	0	CG	17.5	199	262	0.8				0	167	67.7	2	CC	TT	6.1	16.3		3	3	3	3	0.05	0
64.4791	M	0	CC	7.2	95	146	1				0	159	68	1b	CC	TT	4.4	14.5		1	1	4	1	0.03	0
66.2943	M	0	CC	11.6	112	264	0.8				0	175	68	1b	CC	TT	3.6	17.2		0	1	1	4	0.02	0
42.4339	M	0	GG	15.8	211	502	0.6				0	180	68	1	CC	TT	8.8	16.2		3	3	4	4	0.05	0
46.9021	F	0	CC	17.7	239	175	0.6				0	164	69	2a2c	CC	TT	2.9	10.4		3	4	3	2	0.02	0
49.8836	M	0	CG	27.4	108	273	1.9	113		3.8	0	165	69	2b	CC	TT	10.6	16.2		1	3	4	0	0.02	0
57.013	F	0	CC	22.4	55	72	0.7				0	153	70	1	CT	GG	7.1	14.4		1	1	4	1	0.02	0
55.1075	F	0	GG	12.3	82	91	0.4				0	154	70	1	CC	TT	5.2	15.1		3	1	4	4	0.8	1
47.4579	F	0	CC	22.6	65	167	0.5			4.2	0	159	70	2a/2c	CC	TT	6.8	13.6		1	1	3	2	0.01	0
58.2368	M	1	GG	11.6	120	160	0.5				0	162	70	1b	CC	TT	5.7	13.7		3	3	4	3	0.05	0
68.2546	M	1	CG	11.9	183	178					0	165	70	2a2c	CT	TG	5.6	13.3		3	1	4	4	0.05	0
48.4736	M	0	CG	22.2	56	105	1.2	69		4.4	0	168	71	1b	CT	TG	5.1	15.9		0	1	1	0	0.02	0
65.4401	F	0	CG	9.2	100	89	1.3				0	155	72	2a2c	CC	TT	4.3	13.9		1	3	3	4	0.05	0
59.7098	F	0	GG	14.8	244	325	1				0	163	72	2	CC	TT	6.4	14.1		4	3	4	4	0.02	0
59.3621	M	1	CC	17.8	54	115	0.4				0	165	72	1b	CC	TT	4.8	13.4		1	3	3	1	0.01	0
43.4387	M	1	CG	19.6	61	147	0.7			4.9	0	175	72	1	CT	TT	8.5	15.2		3	1	3	1	0.01	0
54.6174	F	1	CG	4.9	67	47	1.4				0	152	74	1b	CT	TG	2.7	12.4		1	1	4	4	0.1	0
50.8337	F	0	CG	29.8	22	19	0.8				0	157	74	2a2c	CT	TG	5.3	12.3		1	1	3	0	0.01	0
47.5702	F	0	CG	21	91	175	0.7				0	159	74	2a2c	CC	TT	4.1	15.2		1	4	4	1	0.01	0
52.7474	F	0	CG	19.6	70	131	0.5				0	160	74		CC	TT	4.1	14.4		1	0	4	1	0.15	0
53.2402	F	1	CG	11.6	181	253	0.5	115	67		0	160	74	2a2c	CC	TT	8.2	15.2		3	3	1	3	0.05	0
57.1335	M	1	CG	9.3	78	112	0.6			4.6	0	161	74	2a2c	CC	TT	4.5	12.1		6	1	4	4	0.1	0
49.5934	M	1	CG	12.3	43	63	1.2	110		4.1	0	170	74	1b	CC	TT	6.8	18		1	1	4	4	0.02	0
55.4689	M	0	CG	7.8	90	133	1				0	178	74	1b	CC	TT	4.1	14.2		4	4	4	4	0.15	0
50.5845	F	0	CG	12.8	278	366	0.8				0	154	75	1b	CC	TT	6.1	13.1		4	3	4	3	0.05	0
55.1759	F	0	CG	15.3	140	186	0.7				0	155	75	4e+2a2c	CC	TT	5.5	14.1		3	3	4	4	0.2	0
59.3128	F	0	CC	12	93	140	0.9				0	158	75	1b	CC	TT	5.2	13.5		4	1	4	3	0.15	0
54.1355	F	1	CC	18.6	80	122	0.5	124	18	3.8	0	162	75	1b	CC	TT	6.8	13.8		1	1	3	1	0.01	0
61.6838	M	0	CC	10	40	114	1.2				0	168	75	1	CT	TG	4.4	14.5		4	1	3	4	0.02	0
46.7461	M	0	CC	16.1	66	161	0.6				0	169	75	1b	CC	TT	3.8	16.2		1	1	3	4	0.02	0
42.4695	M	0	CC	21.8	76	123	0.8				0	173	75	2a2c	CC	TT	5.2	15.2		1	3	3	1	0.02	0
54.8036	M	0	CC	19	146	120	1				0	175	75.5	1b	CC	TT	6.6	10.4		3	3	3	2	0.05	0
39.3867	M	0	CG	19	123	303	1.7				0	168	76	2	CC	TT	6.4	17.4		3	4	4	1	0.1	0
51.5483	M	0	CG	17.7	94	117	2.6				0	170	76	2a2c	CC	TT	7	17.6		3	3	4	4	0.25	0
34.8583	M	0	CG	20.2	31	89	0.8				0	173	76	2a2c	CC	TT	6.1	15.3		1	1	4	1	0.02	0
66.9514	F	1	CG	15	171	200	1.4			3.3	0	165	77	2a2c	CC	TT	7.6	14		1	3	3	1	0.4	0
46.0835	M	1	GG	11.8	75	109	0.6	122		3.6	0	168	77	1b	CC	TT	5.5	15.2		3	3	4	2	0.05	0
47.0609	M	0	CC	20.3	101	217	2.2				0	163	78	1b	CC	TT	6.1	17.1		1	3	4	1	0.05	0
47.1376	F	0	CC	21.6	94	186	0.9				0	160	80	2a2c	CC	TT	6.2	15.2		1	3	3	1	0.02	0
37.9439	F	0	CC	36.3	96	131	1				0	160	80	1b	CT	TG	7.2	14.2		3	3	4	1	0.05	0
51.5127	F	1	CC	19	50	90	1				0	162	80	1b	CC	TT	5.8	13.5		3	3	4	2	0.05	0
40.7365	F	0	GG	30.1	68	96	0.8				0	162	80	6	CC	TT	5.6	13		0	1	3	0	0.2	0
60.3997	M	1	CG	11.9	81	153	1.4				0	160	83	2a2c	CT	TG	7.4	17		1	3	3	1	0.35	0
42.0178	M	0	CG	19.3	65	128	0.7	121			0	173	83	1b	CC	TT	5.4	17.2		1	3	3	1	0.05	0
55.7618	M	1	CC	9.4	153	220	1.7	109		3	0	171	86.5	1b	CT	TG	4.2	13.3		3	1	3	4	0.2	0
47.0965	F	1	CG	11.4	123	138	0.5	91		2.3	0	163	87	2	CC	TT	5.5	13		4	1	3	4	0.4	1
59.8987	F	0	CG	17.9	226	230	1				0	162	90	2a2c	CC	TT	5.1	14.1		3	1	3	4	0.1	0
65.8316	M	1	CC	32.9	165	213	0.6				0	183	93	2a2c	CC	TT	8.8	14.5		3	1	4	1	0.05	0
48.6899	M	0	CG	16.1	62	107	1.4				0	170	95	1	CC	TT	8.5	15.7		3	1	3	2	0.25	1
53.7467	M	1	CC	17.5	39	56	0.8					170	68	1b	CC	TT	10.8	16.9	5674284	3	1	4	1	0.05	0
37.1307	M	0	CC	25.3	27	24	0.8					175	69	2a2c	CC	TT	9.6	14.8	4.97524e+06	1	3	4	1	0.02	0
56.5257	M	0	CG	18.9	67	108	0.6					175	76	1b	CC	TT	7.3	16.4	4931835	1	1	4	1	0.05	0
58.2642	M	0	CG	17.7		27	0.6					173	79	1b	CC	TT	5.8	12.9	3827105	1	1	3	3	0.02	0
47.5209	M	0	CC	14.7	198	363	1.2					167	75	1b	CC	TT	5.7	15.9	3654177	3	1	4	3	0.02	0
68.9199	M	0	GG	16	89	128	0.8					160	57.5	1b	CC	TT	4.9	14.4	2909496	3	1	4	1	0.15	0
59.8522	M	0	GG	16.2	39	50	0.7					170	67	1b	CC	TT	7.7	16.3	2581827	3	1	4	3	0.05	0
55.8357	M	0	CC	17.9	51	51						165	66	1b	CC	TT	5.8	14.5	1632318	1	1	4	2	0.02	0
62.5106	M	0	CC	18.1		166	0.6					160	61	1b	CC	TT	6.1	14.7	1.49109e+06	1	3	3	0	0.02	0
64.9172	M	0	CG	14.3		130	0.8					168	70	1b	CT	TT	6.3	15.8	1385630	3	3	3	4	0.03	0
31.8795	M	0	CG	23.9	51	107	1.3					165	83	1b	CT	TG	7	15.2	1353594	1	1	1	0	0.05	0
50.2067	M	0	CG	18.6	26	28	1.3					161	69	2a2c	CC	TT	6.5	13	1.31056e+06	0	1	3	0	0.03	0
24	M	0	CG	28.5	46	97						170	74	1a1b	CC	TT	8.9	15.9	1273020	1	1	4	1	0.02	0
46.4367	M	0	CG	13.8	84	107	1.4					168	75	1b	CC	TT	5.4	13.9	1113910	3	1	3	4	0.03	0
47.7673	M	0	CG	12.3	139	270	0.8					168	74	1b	CC	TT	4.8	16.4	1011110	4	3	3	3	0.02	0
73.7741	M	0	CG	23.6	245	225	0.7					168	68	1b	CC	TT	9.7	15.4	914280	1	3	1	0	0.01	0
48.4134	M	0	CG	20.6	177	332	0.8					175	70	2a2c	CC	TT	6	15.2	732438	0	1	4	0	0.1	0
42.4449	M	0	CC	30.5	47	82	0.9		22			175	85	2a2c	CC	TT	13.1	16.1	692678	3	1	3	4	0.02	0
39.5236	M	0	CC	15.4	177	192	0.8		39			180	88	1b	CC	TT	6.9	16.2	691780	4	3	4	3	0.02	0
54.2231	M	0	CG	12.3	41	62	0.6		22			180	73	1b	CT	TG	4.4	14.8	667044	0	1	1	0	0.02	0
44.5613	M	0	CG	23.5	104	213	0.6					173	73.5	1b	CC	TT	7.2	13.9	594892	1	3	3	1	0.02	0
40.9966	M	0	CC	20	60	129	1					170	69	2	CT	TG	4.9	13.6	431711	1	1	4	0	0.02	0
19.1403	M	0	CG	28.4	69	140	0.9					173	87	1b	CC	TT	8	17.2	431220	1	1	4	2	0.15	0
51.6824	M	0	CG	23.4	100	213	1.2					164	67	1,2	CC	TT	5.3	16.8	379348	3	1	4	1	0.1	0
55.4962	M	0	CG	21.1	30	32	0.7					170	75	1b	CC	TT	7.6	16.3	356423	1	1	3	0	0.03	0
62.8392	M	0	GG	14.3	59	98	1.1					163	57	1b+2b	CC	TT	10.2	13.1	339794	3	1	4	1	0.15	0
59.5373	M	0	CG	26.6	189		0.2					164	72	1b	CC	TT	7.8	15.8	258435	1	3	3	1	0.02	0
44.23	M	0	CC	8.6	79	120	1					171	69	2b	CC	TT	0	4.4	257206	4	3	4	4	0.02	0
67.4223	M	0	CG	16.8	109	158	0.9			3.6		170	65	2a2c	CC	TT	4.4	13.6	206939	3	3	3	1	0.02	0
35.0801	M	0	GG	18.5	38	90	1.2					178	75	2a2c	CC	TT	8.8	16.2	205809	3	1	3	3	0.05	0
65.0431	M	1	CG	12.6	41	46	1					162	65	2a2c	CC	TT	7.7	15.1	147374	3	1	3	3	0.03	0
53.1335	M	0	CG	16.1	108	216	1.1					178	85	2a	CC	TT	11.7	14.8	128242	3	1	3	2	0.01	0
47.0198	M	0	CG	10.4	101	160	0.8					164	65	1b	CC	TT	8	16.6	102865	3	1	3	4	0.1	0
48.5202	M	0	CC	14.5	76	126	0.7	100		4.1		164	75	1b	CC	TT	0	15.4	101473	1	1	3	1	0.02	0
50.9897	M	0	GG	18.1	88	161	0.6					170	63	2a2c	CT	TG	7.7	16.1	87552	3	3	3	3	0.15	0
68.5722	M	0	CC	13.8	183	187	1.5					160	65	1b	CC	TT	6.7	14	82110	4	3	4	4	0.02	0
25.0951	M	0	GG	21.4		98	0.5					176	94	1b	CC	TT	6.4	16.6	78865.6	1	1	3	0	0.1	0
38.4093	M	1	CG	10	104	192	0.7					170	78	1b+2b	CC	TT	8	13.9	78129	3	3	3	4	0.02	0
51.9863	F	0	CG	15.3	90	135	0.7			4.1		150	47	2a2c	CC	TT	5	14.1	55061	3	1	4	2	0.01	0
47.2663	M	0	CG	13.9	123	216	1.4					175	70	1b	CC	TT	50.9	15.3	40245	3	3	4	3	0.05	0
32.9747	M	0	GG	18.5	52	142	1.1					169	76	2a2c	CC	TT	5.3	15.1	29605	3	1	4	1	0.1	0
42.7132	M	0	GG	17.9	67	129						170	80	2a2c	CC	TT	8.7	16	27742	1	3	3	2	0.05	0
64.7365	M	1	CG	11.5	226	270	0.6					168	61	1b	CC	TT	1.6	13	24253	3	3	4	4	0.05	0
44.8405	M	0	CC	16.6	73	110	1.2			4.5		167	69	2a2c	CC	TT	6.8	14.2	21161	1	3	3	2	0.02	0
39.9042	M	0	CG	34.3	51	67	0.5					180	74	3a	CT	TG	11.1	16.6	13675.6	1	1	3	0	0.1	0
20.8569	M	0	CC	19.9	91	144	0.6					161	59	1b	CC	TT	5.3	14.2	12466	1	1	4	0	0.02	0
50.6037	F	0	CG	16.1	75	110	1					158	65	2a2c	CC	TT	7.6	12.4	9060	1	2	4	1	0.01	0
43.6468	M	0	CG	19.3	32	39	0.6					165	65.5	2b	CC	TT	5.9	15.7	7279	1	1	3	1	0.3	0
27.2115	M	0	CC	25.6	69	142	0.9					167	78	6a	CC	TT	7.6	16	6984	1	1	3	0	0.4	0
75.3292	M	0	CC	13.6	85	112	1.1					162	56	1	CC	TT	5.6	13.6	6856	1	1	3	1	0.1	0
40.0219	M	0	CG	24.2	56	118	0.8					165	68	2a2c	CT	TG	7.1	16.5	6424	1	1	3	2	0.1	0
59.9179	M	0	CG	22.1	144	85	1.4					170	74	2a2c	CC	TT	7.2	16.6	5917	3	4	4	0	0.02	0
55.5729	M	0	CC	21.9	202	401	0.8					166	57	2a2c	CC	TT	5.6	16.1	4582	1	1	3	1	0.02	0
71.3073	M	0	CC	16.9	141	219	1.1					167	69	2a2c	CT	TG	6.1	14.9	4519	3	3	3	3	0.15	0
44.8597	M	0	CC	14.7	139	255	0.8					171	71	1b	CC	TT	7.5	17.3	3953	1	1	3	1	0.02	0
63.9124	M	0	CG	16.6	262	365	0.9					165	76	2b	CC	TT	6.8	14.3	2538	3	3	3	4	0.03	0
46.037	M	0	CG	17.4	120	193	1.2			3.8		170	81	1a	CT	TG	6.2	18.1	1962	4	1	3	3	0.05	0
33.1773	M	1	CG	20.6	80	122	0.9	105	40	4.3		170	67	2a2c	CT	TG	9.5	15.6	1568	4	4	4	4	0.02	0
47.6496	M	0	CG	13.9	147	155	0.5					160	61	2	CC	TT	8.7	14.7	1441	4	1	4	3	0.1	0
55.781	M	0	CG	20.1	71	166	0.8					168	58	2a2c	CT	TG	6.4	16.2	1385	3	1	3	2	0.3	0
67.8029	M	0	GG	10.7	243	499	0.6					166	75	1b+4a	CC	TT	4.9	17.4	1125	3	1	4	1	0.01	0
21.128	M	0	CG	26.3	83	217	0.9			4.5		174	84.5	2b	CC	TT	7.1	16.2	1113	1	1	3	1	0.1	0
48.6598	M	0	CG	12.2	199	203	1.3					178	77	1b	CC	TT	6.6	14	823	3	1	3	4	0.02	0
45.7495	M	0	CG	13.1	38	99	1	55	46			175	90	1a	CC	TT	6.2	15.2	750	3	3	4	2	0.02	0
22.5845	M	0	CG	22.6	112	225	0.6	60	26	4.3		170	71		CC	TT	7.9	16	79	1	3	3	1	0.05	0
70.026	M	0	CC	17.5	325	513	0.8					160	60	2a2c	CC	TT	5	14.6		1	4	4	1	0.02	0
32.0301	M	0	CC	20.2	105	200	0.8					165	60	2a2c	CC	TT	6.9	17.4		4	4	4	1	0.02	0
45.911	M	0	CG	16.1	149	273	0.5					175	64.5	1b	CC	TT	6.9	13.8		1	3	4	1	0.02	0
70.0999	M	0	CC	11	102		0.4	108	25	4.4		170	66	1b	CC	TT	4.7	13.5		1	1	3	1	0.01	0
66.1766	M	0	CG	20.4	135	170	0.5					167	72	2a2c	CC	TT	5.3	13.9		3	3	3	1	0.02	0
42.9487	M	1	CG	27.2	91	157	0.9					167	75	6a	CC	TT	5.6	17		3	3	4	1	0.15	0
35.1786	M	0	GG	18.2	151	354	1		45			179	81	2	CC	TT	7.4	16.3		3	3	3	1	0.05	0
43.6715	M	0	CC	17.9	179	374	1.1			4.3		170	83	1b	CC	TT	6.5	15.1		3	1	3	2	0.1	0
40.5092	F	0	CC	9.9	84	80	1.3			4.2		165	87	1b	CT	TG	4	12.2		3	1	3	4	0.01	0
30.8939	M	0	CG	12.4	83	195	0.8					172	91	1	CC	TT	16.6	16.6		1	1	3	1	0.1	0

## Sheet: Sheet2
chart	name	HBsAg	AFP	PLT	AST	ALT	Bil	start
1033871	林楚華	N	22.44	12.9		220	0.9	2003-04-01
1114365	蘇翁美枝		13.09	9.6	174	228	0.9	2005-01-07
2178618	歐劉志2		7.33	16.1	62	107	1.4	2007-08-27
2393746	陳慶麟	N		20.8	44	89	0.6	2004-08-17
2742601	許登元	N	19.09	14.3		130	0.8	2003-11-20
2853365	陳貴美	N	3.6	24.7		109	1.2	2002-11-08
5105784	朱富彥		1.18	15.7	64	67	0.7	2010-10-28
5108492	陳坤東	N		17.7		27	0.6	2002-04-26
5111870	張東山		1.8	12.4	49	63	0.7	2010-02-22
5118082	王惠慎		26.95	20.3	113	139	1.1	2009-12-03
5126928	(蔡)許心育(銀花		5.01	10.8	35	49	1.1	2010-05-06
5128419	蔡銀和		12.24	9.5	127	189	1.2	2009-07-09
5130358	李香樺	N		32.3	299	406	1.4	2007-03-09
5132257	王順福1		3.12	21.1	39	45	1.7	2010-01-21
5135200	吳明弘		4.83	9.2	96	92	1.6	2004-07-29
5137548	鍾清輝		3.66	20.1	36	46	1	2010-02-26
5139328	楊進元	N	4.3	20.6	177	332		2002-04-03
5140690	陳瑞成	N		34.3	51	67	0.5	2002-11-21
5142626	蕭家博	N		21.2	83	150	0.8	2007-01-05
5143625	林政華		7.99	14.5	76	126	0.7	2005-05-20
5144843	郭祈福	P	4.1	19.1	58	90		2008-09-01
5207519	吳金昌2	N	4.62		72	75	0.3	2010-04-06
5215767	劉松華	N		9.7		357	1.2	2002-11-29
5220805	薛蕭險				46	57		2011-09-27
5225195	陳王娘	N		15.9	108	126	1.2	2010-02-26
5238743	呂宏棋		8.16	23.9	47	80		2010-07-12
5247846	陳霓慧	N	5.79	31.1	45	70		2009-12-09
5251951	郭南想	N		15.1	104	171		2008-12-09
5254644	魏萩葉	N		20.4	31	57	0.4	2010-03-15
5260482	李芳明	N		25.1	48	69	0.7	2010-04-06
5273688	田耀文		4.69	25.6	53	83	0.8	2009-11-20
5291228	鄭啟瑞							2011-11-09
5301561	簡貴忠		8.33	14.5	41	34	1.2	2009-11-26
5315381	洪文柱		60.54	11.8	170	141	1	2007-04-18
5315619	林添枝		28.44	13.1	122	93	1.5	2004-07-16
5324834	蔡依靜		3.8	25.8	67	65	0.6	2010-06-03
5345793	許瑞發1		23.14	19	146	120	1	2004-09-03
5360096	蔡蓮蕉		13.45	14.2	64	54	0.6	2005-03-16
5364899	蔣銘泉	N	7.52	16.6	50	53		2010-10-01
5370976	黃振宗	N		25.3	108	148	0.5	2010-03-03
5386097	李進福		2.84	17.7	81	84	1.5	2008-12-29
5388792	陳瑞東		20.68	7.8	90	133	1	2005-05-20
5388811	陳坤成	N		20.4	38	45	0.9	2011-10-17
5399754	王碧松		5.66	13.5	101	184	0.8	2011-01-10
5412425	林利鏘	N				27	0.9	2006-01-05
5415335	林志學	N		25.8	65	91	0.8	2006-08-24
5418106	薛炯旭	N			56	84	0.5	2010-02-26
5422682	邱福林		5.48	11.9	56	74		2010-07-07
5423394	楊古順妹	N	4.17	22.3	49	88		2008-07-11
5426650	林萬		5.62	21.2	57	93	1.7	2010-04-20
5429574	黃三妹	N		10.6	81	70	1.5	2004-06-21
5441308	蔡誠一		71.07	12.6	41	46	1	2003-07-03
5474479	葉進金	N	3	18.4	39	43		2010-03-04
5476983	楊志明	N		17.4	86	96	1.6	2007-05-10
5486886	葉榮盛		5.33	7.8	52	65	1	2010-12-06
5489684	黃國浩2	N		18	35	52	1.1	2010-02-22
5491889	長慶治	N		14.3	81	108	0.8	2004-09-29
5498901	黃文傑1	N		15.1	264	205	0.8	2006-12-07
5525030	宋秀梅	N	7.93		61	100	0.5	2010-03-31
5535773	陳瑞全2	N	4.36	20.9	57	111		2009-12-10
5549969	戴金梅		4.9	15.1	45	43	0.7	2010-06-07
5555267	陳阿祝		2.52	14.2	103	156	1	2005-05-30
5566780	黃峻智				83	220	0.7	2009-11-20
5570126	張文章	N	4.14	8.9		87	1.3	2002-08-02
5580716	邱文雄	N		11.7	199	179		2011-11-04
5583784	陳彩娥	N				23	0.8	2004-02-06
5626967	吳陳秀治1	N		20	53	92		2002-07-03
5644651	施張簡慈恩			20.8	170	165	1	2004-11-22
5650653	楊石林		9.94	17.1	52	139	0.7	2011-04-21
5658417	李任		3.33	26.6		169	0.8	2003-09-30
5669270	宋雙榮		3.37	16.1	66	161	0.6	2004-11-30
5684609	許楊?蕊	N		6	131	162	1.2	2006-02-17
5715765	廖玉香		9.32	19.1	65	84	1	2004-07-20
5727714	林芬蘭			17.2	69	72	0.6	2010-05-05
5728600	劉高榮	N		22.1	143	364	10.4	2007-10-30
5737126	曾萬?2		4.95	22.7	24	58	0.8	2009-12-09
5743848	廖明輝	N		25.7	143	194	0.8	2006-03-06
5762163	李圳波		3.98	11.9	81	153	1.4	2008-12-08
5775650	黃進財	N	4.05	18.2	45	44		2010-10-20
5776899	顏明賢	N		20.5	60	108	0.6	2009-03-11
5781389	陳俊銘		4.64	19.6	86	169	0.4	2009-08-06
5794602	楊如玉1	N		6.7	158	224		2010-06-03
5832759	劉火明	N		14.9	36	49	0.8	2011-04-22
5838115	何旻勳1	N		15.5	44	54	1.4	2009-11-27
5839221	張清彥			13.6	74	110	1.9	2009-12-07
6012386	陳美專		3.75	18.7	67	74	1	2011-04-25
6012750	陳王春滿		3.6	17.6	38	28	0.9	2011-02-18
6013617	黃水良	N		16.9	141	219	1.1	2004-04-23
6027247	陳美滿	N		13.8	188	285	0.7	2004-02-03
6028787	莊葉麗雲		8.8	27	57	70	0.8	2004-10-04
6034810	李黃素英		14.21	10.9	72	83	1	2004-11-09
6035809	蕭李月英		10.27	12.4	39	48	0.7	2010-07-06
6051548	劉揚鵠		4.22	33.4	207	414	0.6	2004-10-11
6051629	王郭秀霞	P	11.34	19.8		443	0.8	2002-10-02
6054112	蔡佩華		3.24	22.2	34	41	0.8	2009-12-15
6059845	鄭國鋒	N		13.9	182	274	0.9	2004-02-13
6060500	丁麗萍		2.62	17.7	35	41	0.5	2011-03-31
6072562	黃龍娣	N		8.6	177	261	1	2011-03-21
6072820	沈士評	N		12.1	153	260	0.6	2003-02-13
6075055	洪麗琴		3	21.2	63	117	0.7	2010-11-12
6076322	陳鳳英		10.47	12.2	116	1581	1.2	2005-06-03
6077022	賴素民			20.5	147	218	0.7	2005-09-23
6082914	潘林庭妹		15.03	7.1	88	107	2.1	2007-06-21
6102524	許郭設	P		18.3	83	122	0.9	2004-03-22
6105544	吳月碧		4.69	18.6	35	54	1	2010-09-27
6108494	何邱再花		8.82	15.7	49	61	0.5	2004-07-15
6110272	林慧瑩		3.05	28.1	37	74	0.4	2010-02-22
6122242	曾鴻志2	N	1.8	17.9	51	51		2010-05-24
6125886	簡金鳳		7.25	20.6	99	133	1.7	2009-07-16
6145906	陳金田		7.41	8.3	164	102	1.2	2010-12-03
6146707	卓美花	N	13.33		185	328	0.9	2005-01-03
6149955	劉慶珍		4.6	25	66	142	0.9	2007-07-31
6154776	曲秋平		4.53	6.3	51	50	1	2010-07-29
6157199	林如玉		12.85	13.2	146	271	1.3	2007-05-03
6158909	李邱秀鳳	N	4.86	24.1	72	100		2010-05-11
6165415	蔡金生		3.96	21.9	245	578	0.5	2010-01-04
6173252	黃素岑		4.17	16.7	173	311	0.8	2008-03-14
6176650	陳耀仁		7.05	31.7	133	260	1.2	2009-09-04
6186283	甘張淑梅		18.99	16.8	86	103	0.8	2009-02-24
6189107	周雪嬌		3.62	12.4	34	48	0.6	2011-03-31
6199954	林秀惠			14.4	59	94	0.9	2009-11-05
6207838	黃麗娥		5.62	11.5	109	114	0.8	2009-04-16
6211803	張簡柏宏		2.29	17.1	50	82	0.8	2010-11-17
6220267	張連秀鳳	N		14.2	158	123	0.8	2008-03-18
6221043	吳楊素美		3.72	12.8	77	186	0.6	2009-09-30
6231652	莊武義	N	2.4	18.7	99	162		2003-02-20
6232201	康永模	N		17.8	67	129	0.7	2002-11-12
6237592	吳蘇美燕		86.76	8.1		60	1	2011-04-06
6238888	林登賢2	N		10.9	39	51	0.5	2010-12-06
6238896	蔡金珍	N	14.04	8.6		94	1.1	2008-05-20
6241700	周珛鈺	N	3.9		64	79	0.6	2010-01-05
6263584	李施秀珠		6.98	19	62	60	0.9	2010-06-24
6269657	朱陳彩霞	N		22.9	110	116	0.7	2007-04-02
6277620	李周腰		6.2	23.9	45	46	0.7	2010-03-08
6277835	林梅善	N	4.31	26.1		40	0.9	2002-10-11
6280906	梁淑鈴		7.5	29.7	66	72	0.8	2010-11-11
6292414	黃翁英	N	109.75	18	178	154		2002-04-23
6296525	陳素鳳		5.4	20.7	31	26	0.5	2010-08-10
6313630	薛清欽2	N	15.06		63	108	0.4	2009-12-17
6316709	陳水坤		5.52	16	110	144		2009-04-01
6320936	張銘章		5.57	20.2	64	69	0.8	2010-07-22
6321697	陳秀鳳3		4.05	17.4	89	178	0.3	2010-03-08
6321837	莊耀智		3.14	18	42	41	1	2009-11-26
6323827	黃韋達2	N	5.82	13	29	35		2010-03-30
6333046	王紀省	N		4.9	67	47	1.4	1999-09-23
6336137	趙安定		3.35	27	63	117	1.2	2010-07-26
6337344	王曾菊蘭2	N	2.94	19.9	49	47		2009-11-30
6337754	賴秋妹		4.65	22.2	31	28	0.6	2004-09-30
6344384	趙婉伶	N		19.9	72	130	0.7	2006-08-18
6345144	周鴻儒		4.29	15.1	34	48		2010-05-27
6358183	陳銀標		2.66	15.9	153	263	0.5	2010-08-24
6361217	張怡妙	N	2.8		37	41	0.4	2010-12-13
6370813	顏充盛	N	2.89		126	217	1.1	2009-06-26
6377405	汪侯春果	N	4.28	12.9	68	114		2003-03-05
6377577	莊美凰	N		22.1	56	62	1.1	2011-03-23
6378536	王洪美女	N		15.3	140	186	0.7	2005-06-13
6392225	李阮百合		53.33	16.2	362	359	1.5	2004-11-22
6400033	涂武雄2		3.95	15.6	33	56	1.2	2009-11-16
6400080	鍾麗香	N		23.7	119	110	0.6	2011-09-01
6400750	顏秋香		48.4	23.1	138	252	1.2	2006-03-14
6413837	鄭淑芬		5.22	26.5	34	73	0.6	2010-05-31
6421366	胡憲忠		4.7	16.1	108	216	1.1	2008-03-26
6423220	許淑芬				28	28		2009-12-03
6428069	呂黃麗玉	N		12.1	111	161	0.7	2002-12-02
6430304	葉文讀		2.25	19.7	102	127	1	2010-06-04
6437246	林龍肫		27.05	14.7	112	84	0.6	2011-04-18
6437970	莊新德	N		13.7	50	110	1.2	2008-10-21
6441453	沈芳如		2.33	11.1	36	43		2010-06-21
6444404	李恭益		3	16.2	88	96	0.8	2007-10-12
6447057	楊詠晴			14.7	133	207	0.7	2011-03-25
6459831	郝葉秋菊2	N	5.55	14.4	51	58		2009-12-03
6467260	潘素惠	N		11.2	105	166	0.9	2005-06-23
6474784	葉祥錡3	N	15.68	7.4		81	3.1	2009-11-10
6480362	陳文良		5.34	20.6	38	59	0.8	2010-07-01
6487973	陳琇姝	N	56.76		54	42	1	2010-03-04
6491486	林美宏	N		21.8	69	119	0.8	2010-03-22
6493695	吳秀美		5.76	26.4	143	159	0.7	2010-08-17
6503162	陳鴻儒		3	24.1	146	272	0.7	2010-09-28
6507358	吳莊春桂	N		11.9	192	152	0.7	2011-03-09
6514612	陳富國		4.28	18.8	58	106	0.7	2009-11-19
6517204	張秋梅			15.4	121	111	2	2005-09-08
6517414	黃簡秀霞		4.58	17.8	138	1820	0.8	2010-04-23
6517512	吳月娥		162.44	11.1	329	359	1.6	2004-08-03
6517541	王林玉燕	N		10.2	59	70		2009-12-07
6523383	曹張春子	N	5.32	15.2	106	116		2010-05-13
6525238	陳秋碧			25.8	27	41	0.6	2010-11-23
6536378	李簡久美	N		15	50	62	1	2002-12-03
6540619	曾國垣		29.3	14.2	99	168	0.6	2004-09-24
6552700	李瓊華	N	8.44		75	94	0.9	2010-01-05
6556744	吳秀聰	P	8.51	8.9	167	185		2011-01-03
6557412	洪王欠		48.77	8.4	117	120	0.9	2009-07-08
6559963	薛淑貞		10.62	16.7	97	121	1.2	2009-08-06
6566804	丁黃捻	N		21	68	92	0.8	2010-10-04
6578703	姚春源	N		22.4	86	178	1	2010-02-25
6579371	陳進煌		147.14	6.9	134	251	1.6	2003-02-20
6580202	李明通	P	6.87		50	68	0.6	2010-03-30
6581501	陳素貞		10.38	12.3	115	120	1.3	2006-04-06
6586502	張侯美雲		29.11	11.9	94	124	1	2004-11-12
6607386	尤李蓮芬		1.87	19.6	49	66	0.9	2010-03-19
6609334	黃美智2	N			63	79	0.9	2010-06-24
6616009	吳茂林			24.4	79	143	0.8	2005-07-04
6620423	蔡黃茉莉	N	7.98	21.4		200	0.8	2002-10-18
6621569	林薛芳蘭	N		10.6	127	186	0.9	2006-07-12
6627389	王淑賢		2.24	17.9	37	43		2010-04-01
6631994	林君枝	N	4.42	13.3				2010-04-01
6635999	張小梅	N	2.44	19.1	514	614		2011-04-06
6636528	荊雙東		5	21.5	104	312	1	2008-12-16
6647618	郭河	N		6.7	152	218	1.4	2006-08-17
6648872	陳明宏		3.03	19.9	38	85	0.6	2004-11-18
6651908	簡黃淑卿	N			126	183	1	2010-10-27
6659842	謝坤祥	N	41.6	7		63	1.2	2002-09-20
6666146	陳明恩2	N						2011-06-02
6668949	黃秋蓮	N		20.5	22	16	0.5	2010-04-28
6675268	張簡美枝	N			56	64	0.6	2010-02-26
6693537	李金安		6.97	12.5	98	187	0.5	2010-06-30
6695719	林金里	N	5.28		60	66	0.7	2010-01-07
6696573	洪王金貴	N		11.5	151	175	0.9	2004-12-20
6699205	吳林秀鑾	N		18.1		38	0.5	2002-04-25
6703736	李金聰	N	6.23	21.5	115	74		2010-04-07
6703746	吳昌宗		17.79	11.9	138	182	0.9	2003-12-11
6728191	葉瑞生		3.18	16.2	65	1081	0.5	2010-12-03
6728492	楊美玉	N	3.78	15		42	0.9	2010-10-08
6730189	陳文期1	N		29.3	492	851	0.8	2008-12-31
6732688	曾麗華	N	2.38		37	42	1	2010-06-17
6751029	吳沈過	N		9.4	123	155	0.8	2002-08-19
6751138	吳萍玉		5.96	19.1	31	158	0.7	2011-05-20
6766073	謝自勝	N	3.62	22.1		91	1.4	2002-03-15
6771963	杜政勳	N	11.35	6.3	161	260		2011-05-09
6773559	林玉娟		2.57	20.4		138	0.4	2011-02-11
6781097	謝榮鴻		12.54	10.7	200	350	0.6	2004-06-23
6781784	詹秀梅	N		14.7	78	117	0.7	2004-12-15
6785278	陳顏錦秀		7.74	15.7	174	254	1	2004-10-15
6787276	潘秀釵		2.89	18.7	62	112	1.1	2004-11-25
6794307	藍其賢		9.4	19.1	85	118	0.8	2009-10-19
6795242	翁謝榮蘭	N		11.7	101	226	0.9	2005-03-10
6800442	黃重福		2.35	20.6	30	72	1	2010-03-05
6801382	歐忠正	N	2.65	18.1	57	59		2010-05-13
6805496	史正治		7.21	17.9	126	213	0.8	2011-11-03
6810575	沈夏妹		3.33	17.8	30	42	0.7	2010-07-01
6810750	李嘉鑫	N		17.3	68	90	0.9	2007-11-15
6827753	張王美霞		36.31	4.9	127	138	0.9	2011-06-24
6847338	吳淑貞	N	2.52	21	142	147		2010-07-01
6849899	李文龍		1.94	16.2	37	41	0.7	2010-02-24
6858788	喬其生		4.34	11.5	102	139	0.5	2004-09-02
6868172	戴全德		14.23	11.5	145	201	0.8	2010-03-25
6880148	周秀美	N		21.3	164	244	1	2008-01-09
6890974	蘇秀英	N	34.32	18.6	410	417		2009-08-19
6909869	蔡貞諒		8.61	8.8	44	47	0.9	2005-03-18
6912421	歐王月理		3.93	14.8	80	103	1.1	2004-02-05
6918189	何蔡來春	P		2.8	105	70	2	1999-10-14
6920817	黃莊錦珠		7.18	20.5	90	129	0.4	2010-01-21
6921035	黃李金葉	N	7.49	13.5	48	59		2009-12-10
6927889	徐楊金花		4.91	24.1	45	87	1	2008-12-08
6933230	陳坤賢	N		13.2	91	168	1.2	2011-01-14
6938407	申雪玉	N	3.46	23.7	78	132		2010-03-11
6938964	李順達		8.75	15.6	98	162	0.7	2010-06-11
6952643	張永麟		227.01	10.3	128	170	0.8	2009-07-20
6971435	李吉政	N	6.95	15.3		75	0.8	2010-08-31
6972039	田許麗珠		4.9	23.8	111	199	1	2007-10-23
6974324	高連進2		2.95	10.3	36	44	1	2011-03-08
6986822	張萬寶		5.42	20.4	55	82	0.7	2004-09-30
6989165	劉瓊雲		10.43	22.1	95	143	1.4	2009-07-07
6990988	李文榮2	N			27	40		2010-02-26
6991199	蔡明炎		24.5	16.2	90	189	0.4	2003-10-28
9009827	曾鴻章	N	3.35	23		80		2010-08-24
9031768	邱鳳金		3.2		53	74		2011-07-14
9033135	陳嘉瑞		4.17	20.9	56	58	1.1	2010-05-20
9036631	吳陳碧		6.13	16.8	86	93	0.5	2011-11-11
9040159	施瑞隆		3.59	27.2	41	44	0.7	2004-10-25
9055021	李周月琴		3.8	23.8	47	69	0.6	2010-02-26
9055301	洪秀珠		5.8	25.2	32	48	0.7	2011-03-09
9061047	陳阿妹		13.99	8	119	60	1.7	2009-12-10
9061053	胡潘富美		4.41	15.5	47	67	0.8	2004-08-27
9070797	廖麗華2	N	2.86	22.1	40	101		2009-11-23
9070886	賴陳素梅		4.62	6.2	109	46	0.8	2011-04-13
9096854	邱水盆	N	17.06	12.8	199	220		2008-06-27
9097891	張王月霞		5	24.8	56	62	0.7	2010-02-10
9099026	李國媛		6.33	9.9	42	54	0.9	2009-11-23
9102028	成蔡春金	N		15.3	137	178	0.6	2005-01-07
9107408	謝麗紅	N		8.6	127	215	1.5	2008-12-17
9107743	陳川		275.42	9.2	179	177	2.2	2006-09-14
9115148	馬有亮2	N	4.32			57		2010-03-17
9115534	蘇美珠		2.37	16.2	57	57	0.8	2009-12-23
9118089	毛張玉治	N			68	94	0.8	2010-04-23
9137524	黃麗珍	N	51.8	11.3	103	1051		2009-12-23
9141759	許月桃		8.75	16.6	36	45	1.6	2011-08-25
9146606	陳秀萍	N	7.9	15.9	51	57		2010-09-21
9153378	葉松山	N			60	139	0.4	2010-02-02
9167388	施春妃	N	2.52	32.4	31	45		2010-06-10
9182296	胡秀英2		8.71	10.7	78	98	0.5	2010-10-06
9182401	許貴香		9.01	24.5	91	85	0.9	2010-04-06
9183319	林明美			17.6	134	183	0.9	2009-03-06
9183821	鄭淑惠		7.27	24.7	99	123	1	2004-09-09
9194007	黃信融		33.89	18.9	147	290	0.8	2004-04-08
9210829	黃水花	N		13	138	122	1.6	2007-05-23
9217941	陳端員		12.27	13.2	181	241	0.6	2004-08-26
9224886	李白菜1		14.5	4.5	129	108	1.4	2003-11-04
9229887	郭莉家2		3.82	20.3	54	100	0.7	2010-12-27
9243890	陳銘章		3.22	17.6	28	42	1.1	2009-12-21
9244444	黃陳嬌		4.41	25	69	77	0.8	2011-08-30
9244656	陳正敏2		6.93	7.3	43	45	1.1	2009-12-14
9249516	林敏雄	N	3.17	18.1		166	0.6	2002-08-05
9252664	黃火獅		8.94	10.7	78	80	0.7	2009-11-20
9253182	張梁金盆	N	3.42	11.4	39	133		2011-09-07
9254111	賴莊阿速	N		16.2	46	97	1.1	2006-11-09
9266881	袁玉萍		2.92	26.1	53	86	0.4	2007-06-22
9273987	李彩月		3.95	19.5	72	106	1	2008-10-17
9307467	陳雅惠1	N		27.8	64	134	1.2	2004-05-18
9311812	蔡?紳(水茂)		33.86	11.4	60	81	1.2	2003-12-11
9312645	洪德昌		3.21	16.5	66	107	0.7	2010-04-14
9315275	林錦滿	N		13.9	97	254	0.2	2002-09-30
9324773	蔡翼隆		19.67	14.7	76	142	1.1	2004-11-10
9339996	蔡同有	N		15.3	75	100	1.1	2010-07-07
9355051	黃海龍		37.55	13.8	183	187	1.5	2003-12-12
9360758	賴亮明		4.61	23	66	111	0.6	2010-11-04
9363614	鐘許桂端		1.97	32.8	48	83	0.4	2007-09-28
9373782	曾源松	N	5.77	15.4		215	1.4	2011-08-09
9377638	潘美如	N		13	39	50	0.8	2004-08-06
9389602	曾淑媛		2.12	27.8	25	35	0.8	2010-01-18
9391768	陳茂雄	N		11.6	62	86	0.4	2010-06-09
9393496	陳德全		13.02	17.5	220	291	0.6	2008-07-21
9397625	陳家溱		8.07	20.8	72	104	0.5	2011-07-21
9420165	黃方雪		10.6	11.2	147	203	0.6	2004-09-06
9421654	李春青	N	3	18.2	38	56		2011-10-06
9430041	郭政村		4.82	23.8	151	457	0.7	2010-06-18
9432929	田國霖		3.7	20.2	105	200	0.8	2004-09-22
9455125	詹李線妹		35.03	13.9	301	386	0.9	2005-04-27
9457710	李張2	N		12.8	109	127	0.6	2011-02-17
9460797	陳林秀智		108.69	6.5	179	197	1.7	2010-01-05
9463550	顏施玉串	N	5.01	15.6		105	1.3	2002-11-28
9469096	周東雄	N		22	73	88		2004-04-27
9470564	陳勝華		7.86	16.5	66	110	0.6	2011-08-08
50006987	林恭民		4.47	18.3	53	100	1.2	2008-02-14
60006695	邱秀玲	N		33.8	70	80	0.3	2011-11-15
60017416	藍綺娜	N		27.4	299	411	0.5	2008-06-04
60043121	劉芳惠1	N		10.9	48	58	0.5	2003-03-27
60048908	楊新福		26.53	6.2	101	91	1.3	2005-07-29
60056548	戴麗桂	N	6.61	8.2	100	235		2009-09-21
60056741	謝鎮遠		2.85	19.9	52	111	1.4	2004-11-19
60060299	孫正來		65.42	16.3	131	286	0.5	2007-06-08
60085993	洪薛梅香	N		16.1		112	0.9	2002-07-10
60089876	許順慶	N		18.6	29	47	0.3	2010-08-10
60103300	謝陳秀伴1	N		26.6	89	111		2002-10-07
60103360	王金蘭	N		18.8	37	43	0.8	2002-10-07
60107959	陳蔡順玉		14.16	17.4	110	130	0.6	2010-07-15
60109166	馬志成		4.9	16.9	55	103	1	2008-02-20
60109395	陳豐俊	N		22.8	46	105		2003-04-30
60117612	李榮七		4.72	19	80	141	1.1	2009-11-23
60118940	洪瑞宏		4.93	22.3	50	114		2009-11-30
60120262	史進財		3.99	19.3	65	128	0.7	2009-03-30
60125047	黃柏榮	N	1.36	21.4		98	0.5	2003-04-17
60126812	吳明子	N	5.73	20.7		58	1	2003-04-01
60149055	張正良		19.84	8.2	81	58	1.1	2011-05-23
60152090	曾秋薇		10.47	19.6	162	319	0.8	2003-04-25
60154930	黃曾美雲		37.32	8.6	90	100	1.3	2007-05-31
60166204	劉李月珠	N		11.2	164	186	0.7	2009-06-23
60168152	許益明		7.43	17.7	36	44	1.5	2004-03-26
60169918	蔡憲成	N		12	138	160	1.3	2010-03-03
60173539	林炎官	P		14.8	193	365	1.5	2004-01-30
60173705	蔣文秀		2.9	22.5	36	64	1.3	2004-10-08
60178497	黃士娟	P	6.77	21.3	25	23		2011-04-12
60178825	張簡清吉	N	5.36		75	172	1.1	2004-02-17
60178940	葉月霞		4.24	25.1	162	266	0.8	2004-12-24
60188246	林艷秋3		14.12		336	444	1.1	2011-03-24
60190221	楊建輝	N	4.61	14			0.9	2004-04-06
60190375	胡模坤	N	5.22	17.9	67	129		2004-09-01
60199416	黃李英子	N		17.5	156	188	0.8	2004-06-03
60201104	陳宏明		7.4	18.4		95	1.1	2004-10-13
60206289	楊敬堂		7.37	17.7	38	57	0.6	2011-11-01
60206776	黃春禹		7.6	19.8	108	212	0.4	2007-12-14
60218123	林陳金枝		13.34	10.5	118	153	0.8	2004-10-12
60218334	蔡陳清英		6.96	20.6	157	128	0.7	2004-09-09
60219924	賴壬癸1	N	6.04	14.8	62	94		2004-09-10
60220094	黃仙助	N	12.93		215	171	0.4	2010-04-30
60221065	陳紀芸	N		16.2	78	89	0.8	2008-02-27
60226249	楊世麟			28.5	46	97		2004-11-03
60233099	陳淑寶		4.86		30	67	0.7	2010-05-18
60240543	黃水源		4.82	25.6	60	97	0.6	2006-03-02
60242939	林節操	N	11.23	12		92	0.6	2010-07-02
60243615	黃昌華	N		11.2	96	156	0.9	2005-02-22
60244764	侯瑞雄		73.6	11	137	199	1.5	2005-05-12
60245141	黃郭秀卿		5.58	24.4	115	239	0.6	2005-03-18
60249103	戴綜杉	P			84	105		2010-01-14
60252349	廖素英		8.66	15.9	103	119	0.5	2009-02-09
60261297	陳李淑娟		6.53	12.5	429	443	1.9	2011-06-09
60265132	孫敏益	N	3.03		29	46		2010-03-15
60266828	沈劉預	N		22.3	119	180	0.8	2005-06-30
60271179	楊茂忠		10.89	17.5	126	251	0.6	2006-01-02
60282242	洪進丁1		20.31	12.9	74	113	1.2	2006-02-17
60296696	蔡玉霞	N	2.46	29.6	31	41		2011-05-05
60302106	李皆興		3.47	19.7	42	58	0.8	2009-11-30
60303614	陳黃玉蘭3	N	4.9	25.9		67	6.6	2011-06-14
60304801	曾建榮		3.49	22.1	61	109	0.8	2010-01-20
60318185	吳睿瑜		4.7	18.9	64	84	0.4	2007-05-14
60331505	胡陳秀卿1		13.16	13.9	61	78	1.1	2006-10-18
60339637	薛林玉鳳	N		12.1	57	84	0.9	2010-07-12
60342540	林貴敏		62.4	22.6	89	144	0.9	2007-05-04
60342697	詹德成2	N	2.47		97	149	0.8	2010-03-22
60348666	陳鳳紋2		2.5	23.8	19	53	0.4	2010-02-23
60354159	曾王寶珠	N	6.54		62	102		2010-11-11
60355625	陳信雄	N		20	86	175	0.6	2009-12-17
60367658	吳得華		1331.16	18.5	102	183	1.3	2008-03-05
60370177	利中宏		2.34	16	42	74	0.9	2009-12-02
60376406	丁碧月	N		22.2	159	171	0.9	2007-09-03
60377659	吳建霖	N	3.84		112	106		2010-01-04
60384168	黃蓮		7.55	16.7	74	88	0.7	2008-03-17
60386933	朱進丁		39.9	11.6	155	221	0.9	2010-02-24
60401957	鄭園穎2	N		10.1	123	161	1.4	2010-10-12
60404818	林志奮	N						2009-02-13
60405475	蔡榮坤	N		18.8	108	186	0.8	2008-10-02
60427783	蔡廉雄			11.9	183	178		2008-12-04
60427808	楊余美月		46.36	9.7	124	69	1.2	2009-12-07
60431457	沈金印	N		13.3	85	136	1.4	2011-02-11
60434770	柯嘉雄1		3.89	11.1	75	70	0.8	2010-07-23
60451773	陳鄭鳳	N	7.99	19.5	106	114		2009-08-21
60469426	劉蔡本	N		28.1	105	129		2009-11-26
60478275	謝勝宮1	N	4.77		42	92	1.5	2010-03-10
60484248	黃麗卿		6.93	10.9	57	70	0.7	2010-08-19
60484574	黃俊郎	N	3.6	26.5	843	185		2010-11-11
60487041	林莊玉秀	N	6.8		90	100	1.1	2011-02-14
60490317	郭張美珍	N		55.6	74	84	1	2010-07-21
60491072	林志晟	N		16.1	282	756	1.2	2011-02-11
60506383	曹格寧	N	28.26		311	440	0.4	2011-02-14
60506691	黃雲龍	N	6.05	37.4	49	102		2010-10-12
60509407	梁周漢1		3.28	24.7	33	69	0.5	2010-09-24
60509494	許善德		2.29	19.8	40	70	1.3	2010-09-03
60510078	陳豐泰	N		34.2	82	1570	0.4	2010-12-01
60513564	郭照圳	N		21.7	30	51	1.3	2011-01-03
60514608	鄭明哲	P		14.8	180	297	1	2010-10-28
60538382	劉伊馨	N	8.46	19.7	74	134		2011-09-27
60539373	江雙進	N	4.64	24.2		98		2011-04-27
60544673	李俊成			20.9		43	1.1	2011-05-19
60554176	翁淑敏	N			149	185	0.7	2011-07-29
60560396	彭新忠			19.5		217		2011-10-06
